# Supplementary material for: (E)-3-Methyl-4-[(2-oxidoquinolin-1-ium-3-yl)methyl­eneamino]-1H-1,2,4-triazole-5(4H)-thione N,N-dimethyl­formamide solvate
Source: Acta Crystallogr Sect E Struct Rep Online. 2009 Nov 28;65(Pt 12):o3235–6. doi: 10.1107/S1600536809050090 (PMC2972175; doi:10.1107/S1600536809050090)
Supplement: Supplementary file 1 [file e-65-o3235-sup1.cif]

##############################################################################
###                                                                        ###
###        Electronic paper (Acta Crystallographica Section E)             ###
###                                                                        ###
##############################################################################
#                                                                            #
# This CIF contains the data in a paper accepted for publication in Acta     #
# Crystallographica Section E. It conforms to the requirements of Notes      #
# for Authors for Section E, and has been peer reviewed under the auspices   #
# of the IUCr Commission on Journals.                                        #
#                                                                            #
# Full details of the Crystallographic Information File format               #
# are given in the paper "The Crystallographic Information File (CIF):       #
# a New Standard Archive File for Crystallography" by S. R. Hall, F. H.      #
# Allen and I. D. Brown [Acta Cryst. (1991), A47, 655-685].                  #
#                                                                            #
# The current version of the core CIF dictionary is obtainable from          #
# ftp://ftp.iucr.org/pub/cif_core.dic. The current version number is 2.4.    #
#                                                                            #
# Software is freely available for graphical display of the structure(s) in  #
# this CIF.  For information consult the CIF home page http://www.iucr.org/  #
# cif/home.html                                                              #
#                                                                            #
# This file may be used for bona fide research purposes within the           #
# scientific community so long as proper attribution is given to the journal # 
# article from which it was obtained.                                        #
#                                                                            #
##############################################################################
                                             
data_global
_audit_creation_method     'form.cif (version 2.0)'
_journal_data_validation_number     ?
_journal_date_recd_electronic     2009-11-18
_journal_date_accepted     2009-11-21
_journal_name_full     'Acta Crystallographica, Section E'
_journal_year     2009
_journal_volume     65
_journal_issue     12
_journal_page_first     o3235
_journal_page_last     o3236
_journal_paper_category     QO
_journal_coeditor_code     LH2959
_publ_contact_author_name     'Prof. Fun, Hoong-Kun'
_publ_contact_author_address
;
      X-ray Crystallography Unit
      School of Physics
      Universiti Sains Malaysia
      11800 USM, Penang
      MALAYSIA
;
_publ_contact_author_email     'hkfun@usm.my'
_publ_contact_author_fax     '604 6579150'
_publ_contact_author_phone     '604 6533652'
_publ_section_title
;\
(<i>E</i>)-3-Methyl-4-[(2-oxidoquinolin-1-ium-3-yl)methyleneamino]-\
1<i>H</i>-1,2,4-triazole-5(4<i>H</i>)-thione
<i>N</i>,<i>N</i>-dimethylformamide solvate
;
loop_
    _publ_author_name
    _publ_author_footnote
    _publ_author_address
    'Jia Hao Goh'
;
      Thomson Reuters ResearcherID: C-7576-2009.
;
;
      X-ray Crystallography Unit
      School of Physics
      Universiti Sains Malaysia
      11800 USM, Penang
      Malaysia
;
    'Hoong-Kun Fun'
;
      Thomson Reuters ResearcherID: A-3561-2009.
;
;     X-ray Crystallography Unit
      School of Physics
      Universiti Sains Malaysia
      11800 USM, Penang
      Malaysia
;
    'Adithya Adhikari' ?
;
      Department of Studies in Chemistry
      Mangalore University
      Mangalagangotri
      Mangalore 574 199
      India
;
    'B. Kalluraya' ?
;
      Department of Studies in Chemistry
      Mangalore University
      Mangalagangotri
      Mangalore 574 199
      India
;
data_I
_audit_creation_method     SHELXL-97
_chemical_name_systematic
;
(<i>E</i>)-3-Methyl-4-[(2-oxidoquinolin-1-ium-3-yl)methyleneamino]-
1<i>H</i>-1,2,4-triazole-5(4<i>H</i>)-thione
<i>N</i>,<i>N</i>-dimethylformamide solvate
;
_chemical_name_common     ?
_chemical_formula_moiety     'C13 H11 N5 O S, C3 H7 N O'
_chemical_formula_sum     'C16 H18 N6 O2 S'
_chemical_formula_iupac     'C13 H11 N5 O S, C3 H7 N O'
_chemical_formula_weight     358.42
_chemical_melting_point     ?
_symmetry_cell_setting     Monoclinic
_symmetry_space_group_name_H-M     'P 21/c'
_symmetry_space_group_name_Hall     '-P 2ybc'
loop_
    _symmetry_equiv_pos_as_xyz
    'x, y, z'
    '-x, y+1/2, -z+1/2'
    '-x, -y, -z'
    'x, -y-1/2, z-1/2'
_cell_length_a     7.23740(10)
_cell_length_b     23.4970(4)
_cell_length_c     10.8214(2)
_cell_angle_alpha     90.00
_cell_angle_beta     107.8200(10)
_cell_angle_gamma     90.00
_cell_volume     1751.97(5)
_cell_formula_units_Z     4
_cell_measurement_reflns_used     5142
_cell_measurement_theta_min     2.63
_cell_measurement_theta_max     24.11
_cell_measurement_temperature     296(2)
_exptl_crystal_description     'block'
_exptl_crystal_colour     'orange'
_exptl_crystal_size_max     0.451
_exptl_crystal_size_mid     0.27
_exptl_crystal_size_min     0.187
_exptl_crystal_density_diffrn     1.359
_exptl_crystal_density_meas     ?
_exptl_crystal_density_method     'not measured'
_exptl_crystal_F_000     752
_exptl_absorpt_coefficient_mu     0.208
_exptl_absorpt_correction_type     'multi-scan'
_exptl_absorpt_process_details     '(<i>SADABS</i>; Bruker, 2005)'
_exptl_absorpt_correction_T_min     0.9121
_exptl_absorpt_correction_T_max     0.9622
_exptl_special_details
;
 ?
;
_diffrn_ambient_temperature     296(2)
_diffrn_radiation_type     MoK\a
_diffrn_radiation_wavelength     0.71073
_diffrn_radiation_source     'fine-focus sealed tube'
_diffrn_radiation_monochromator     graphite
_diffrn_measurement_device_type
;
Bruker SMART APEXII CCD area-detector diffractometer
;
_diffrn_measurement_method     '\f and \w scans'
_diffrn_detector_area_resol_mean     ?
_diffrn_reflns_number     27543
_diffrn_reflns_av_R_equivalents     0.0437
_diffrn_reflns_av_sigmaI/netI     0.0359
_diffrn_reflns_theta_min     2.16
_diffrn_reflns_theta_max     29.98
_diffrn_reflns_theta_full     29.98
_diffrn_measured_fraction_theta_max     0.998
_diffrn_measured_fraction_theta_full     0.998
_diffrn_reflns_limit_h_min     -10
_diffrn_reflns_limit_h_max     10
_diffrn_reflns_limit_k_min     -32
_diffrn_reflns_limit_k_max     33
_diffrn_reflns_limit_l_min     -14
_diffrn_reflns_limit_l_max     15
_diffrn_standards_number     0
_diffrn_standards_interval_count     .
_diffrn_standards_interval_time     .
_diffrn_standards_decay_%     ?
_refine_special_details
;
 Refinement of F^2^ against ALL reflections.  The weighted R-factor wR and
 goodness of fit S are based on F^2^, conventional R-factors R are based
 on F, with F set to zero for negative F^2^. The threshold expression of
 F^2^ > 2sigma(F^2^) is used only for calculating R-factors(gt) etc. and is
 not relevant to the choice of reflections for refinement.  R-factors based
 on F^2^ are statistically about twice as large as those based on F, and R-
 factors based on ALL data will be even larger.
;
_reflns_number_total     5088
_reflns_number_gt     2909
_reflns_threshold_expression     I>2\s(I)
_refine_ls_structure_factor_coef     Fsqd
_refine_ls_matrix_type     full
_refine_ls_R_factor_all     0.1058
_refine_ls_R_factor_gt     0.0535
_refine_ls_wR_factor_gt     0.1201
_refine_ls_wR_factor_ref     0.1442
_refine_ls_goodness_of_fit_ref     1.018
_refine_ls_restrained_S_all     1.018
_refine_ls_number_reflns     5088
_refine_ls_number_parameters     237
_refine_ls_number_restraints     0
_refine_ls_hydrogen_treatment     mixed
_refine_ls_weighting_scheme     calc
_refine_ls_weighting_details
         'calc w=1/[\s^2^(Fo^2^)+(0.0578P)^2^+0.3261P] where P=(Fo^2^+2Fc^2^)/3'
_atom_sites_solution_hydrogens     geom
_atom_sites_solution_primary     direct
_atom_sites_solution_secondary     difmap
_refine_ls_shift/su_max     ?
_refine_ls_shift/su_max_lt     0.001
_refine_ls_shift/su_mean     0.000
_refine_diff_density_max     0.232
_refine_diff_density_min     -0.194
_refine_ls_extinction_method     none
_refine_ls_extinction_coef     ?
loop_
    _atom_type_symbol
    _atom_type_description
    _atom_type_scat_dispersion_real
    _atom_type_scat_dispersion_imag
    _atom_type_scat_source
    'C' 'C' 0.0033 0.0016
                         'International Tables Vol C Tables 4.2.6.8 and 6.1.1.4'
    'H' 'H' 0.0000 0.0000
                         'International Tables Vol C Tables 4.2.6.8 and 6.1.1.4'
    'N' 'N' 0.0061 0.0033
                         'International Tables Vol C Tables 4.2.6.8 and 6.1.1.4'
    'O' 'O' 0.0106 0.0060
                         'International Tables Vol C Tables 4.2.6.8 and 6.1.1.4'
    'S' 'S' 0.1246 0.1234
                         'International Tables Vol C Tables 4.2.6.8 and 6.1.1.4'
_computing_data_collection     'APEX2 (Bruker, 2005)'
_computing_cell_refinement     'SAINT (Bruker, 2005)'
_computing_data_reduction     'SAINT (Bruker, 2005)'
_computing_structure_solution     'SHELXTL (Sheldrick, 2008)'
_computing_structure_refinement     'SHELXTL (Sheldrick, 2008)'
_computing_molecular_graphics     'SHELXTL (Sheldrick, 2008)'
_computing_publication_material
;
SHELXTL (Sheldrick, 2008) and PLATON (Spek, 2009)
;
loop_
    _atom_site_type_symbol
    _atom_site_label
    _atom_site_fract_x
    _atom_site_fract_y
    _atom_site_fract_z
    _atom_site_U_iso_or_equiv
    _atom_site_adp_type
    _atom_site_calc_flag
    _atom_site_refinement_flags
    _atom_site_occupancy
    _atom_site_disorder_assembly
    _atom_site_disorder_group
    S S1 0.62071(9) 0.36346(2) 0.02621(6) 0.0699(2) Uani d . 1 . .
    O O1 0.9054(2) 0.46985(6) 0.34539(13) 0.0699(4) Uani d . 1 . .
    N N1 1.0341(2) 0.55794(7) 0.39613(17) 0.0555(4) Uani d . 1 . .
    N N2 0.7262(2) 0.50131(6) -0.03966(15) 0.0485(4) Uani d . 1 . .
    N N3 0.6254(2) 0.45953(6) -0.12480(14) 0.0452(3) Uani d . 1 . .
    N N4 0.4855(2) 0.38697(7) -0.22893(17) 0.0554(4) Uani d . 1 . .
    N N5 0.4700(2) 0.42818(7) -0.32108(16) 0.0586(4) Uani d . 1 . .
    C C1 0.9416(3) 0.51769(8) 0.30855(19) 0.0534(5) Uani d . 1 . .
    C C2 1.0822(3) 0.61175(8) 0.36456(19) 0.0510(4) Uani d . 1 . .
    C C3 1.1770(3) 0.65002(9) 0.4618(2) 0.0641(5) Uani d . 1 . .
    H H3A 1.2079 0.6397 0.5488 0.077 Uiso calc R 1 . .
    C C4 1.2241(3) 0.70310(9) 0.4275(2) 0.0698(6) Uani d . 1 . .
    H H4A 1.2854 0.7290 0.4920 0.084 Uiso calc R 1 . .
    C C5 1.1817(3) 0.71879(9) 0.2983(3) 0.0680(6) Uani d . 1 . .
    H H5A 1.2162 0.7547 0.2769 0.082 Uiso calc R 1 . .
    C C6 1.0893(3) 0.68142(8) 0.2023(2) 0.0617(5) Uani d . 1 . .
    H H6A 1.0612 0.6922 0.1157 0.074 Uiso calc R 1 . .
    C C7 1.0366(3) 0.62699(8) 0.23332(19) 0.0497(4) Uani d . 1 . .
    C C8 0.9380(3) 0.58604(8) 0.13906(19) 0.0505(4) Uani d . 1 . .
    H H8A 0.9049 0.5956 0.0516 0.061 Uiso calc R 1 . .
    C C9 0.8906(3) 0.53351(7) 0.17255(17) 0.0472(4) Uani d . 1 . .
    C C10 0.7858(3) 0.49056(8) 0.07984(19) 0.0526(5) Uani d . 1 . .
    H H10A 0.7630 0.4549 0.1095 0.063 Uiso calc R 1 . .
    C C11 0.5783(2) 0.40326(7) -0.10719(19) 0.0485(4) Uani d . 1 . .
    C C12 0.5562(3) 0.47203(8) -0.25541(19) 0.0516(4) Uani d . 1 . .
    C C13 0.5759(3) 0.52850(9) -0.3093(2) 0.0685(6) Uani d . 1 . .
    H H13A 0.5120 0.5284 -0.4012 0.103 Uiso calc R 1 . .
    H H13B 0.7109 0.5372 -0.2928 0.103 Uiso calc R 1 . .
    H H13C 0.5175 0.5567 -0.2690 0.103 Uiso calc R 1 . .
    O O2 0.3433(2) 0.27901(6) 0.71425(18) 0.0801(5) Uani d . 1 . .
    N N6 0.2576(2) 0.19916(7) 0.79911(17) 0.0606(4) Uani d . 1 . .
    C C14 0.3236(3) 0.25191(9) 0.8062(2) 0.0645(6) Uani d . 1 . .
    H H14A 0.3576 0.2697 0.8867 0.077 Uiso calc R 1 . .
    C C15 0.1949(4) 0.17088(10) 0.6743(2) 0.0841(7) Uani d . 1 . .
    H H15A 0.1598 0.1988 0.6065 0.126 Uiso calc R 1 . .
    H H15B 0.0847 0.1473 0.6696 0.126 Uiso calc R 1 . .
    H H15C 0.2987 0.1478 0.6643 0.126 Uiso calc R 1 . .
    C C16 0.2369(5) 0.16951(13) 0.9100(3) 0.1056(10) Uani d . 1 . .
    H H16A 0.2538 0.1957 0.9806 0.158 Uiso calc R 1 . .
    H H16B 0.3333 0.1401 0.9350 0.158 Uiso calc R 1 . .
    H H16C 0.1099 0.1528 0.8886 0.158 Uiso calc R 1 . .
    H H1N1 1.054(3) 0.5478(9) 0.482(2) 0.063(6) Uiso d . 1 . .
    H H1N4 0.436(3) 0.3526(10) -0.249(2) 0.070(7) Uiso d . 1 . .
loop_
    _atom_site_aniso_label
    _atom_site_aniso_U_11
    _atom_site_aniso_U_22
    _atom_site_aniso_U_33
    _atom_site_aniso_U_12
    _atom_site_aniso_U_13
    _atom_site_aniso_U_23
    S1 0.0962(4) 0.0476(3) 0.0632(4) -0.0040(3) 0.0204(3) 0.0050(2)
    O1 0.0986(11) 0.0555(8) 0.0482(8) -0.0161(7) 0.0116(8) 0.0012(7)
    N1 0.0672(10) 0.0548(10) 0.0410(9) -0.0070(8) 0.0115(8) -0.0036(8)
    N2 0.0560(9) 0.0419(8) 0.0454(9) -0.0008(6) 0.0122(7) -0.0048(7)
    N3 0.0482(8) 0.0424(8) 0.0445(9) 0.0000(6) 0.0133(7) -0.0046(6)
    N4 0.0597(10) 0.0435(9) 0.0593(11) -0.0032(7) 0.0128(8) -0.0085(8)
    N5 0.0678(10) 0.0497(9) 0.0525(10) -0.0019(7) 0.0098(8) -0.0063(8)
    C1 0.0603(11) 0.0495(11) 0.0479(11) -0.0028(8) 0.0131(9) -0.0040(9)
    C2 0.0468(10) 0.0499(10) 0.0550(12) -0.0008(8) 0.0137(8) -0.0072(9)
    C3 0.0641(12) 0.0643(13) 0.0594(13) -0.0034(10) 0.0124(10) -0.0133(10)
    C4 0.0643(13) 0.0584(13) 0.0811(17) -0.0099(10) 0.0139(12) -0.0210(12)
    C5 0.0706(13) 0.0472(11) 0.0881(18) -0.0082(10) 0.0272(12) -0.0089(11)
    C6 0.0677(12) 0.0519(11) 0.0688(14) -0.0018(9) 0.0258(11) -0.0025(10)
    C7 0.0486(10) 0.0457(10) 0.0561(12) 0.0001(7) 0.0181(9) -0.0043(8)
    C8 0.0568(11) 0.0498(10) 0.0458(11) 0.0006(8) 0.0169(9) -0.0025(9)
    C9 0.0509(10) 0.0466(10) 0.0433(10) 0.0013(8) 0.0135(8) -0.0030(8)
    C10 0.0622(11) 0.0441(10) 0.0509(12) -0.0029(8) 0.0166(9) -0.0017(8)
    C11 0.0482(9) 0.0399(9) 0.0577(12) 0.0024(7) 0.0166(9) -0.0059(8)
    C12 0.0556(10) 0.0506(10) 0.0456(11) 0.0018(8) 0.0109(8) -0.0032(9)
    C13 0.0890(15) 0.0562(12) 0.0549(13) -0.0040(11) 0.0137(11) 0.0037(10)
    O2 0.0986(12) 0.0576(9) 0.0853(12) -0.0178(8) 0.0299(10) -0.0067(9)
    N6 0.0706(11) 0.0506(9) 0.0597(11) -0.0023(8) 0.0185(9) -0.0055(8)
    C14 0.0645(13) 0.0587(13) 0.0658(15) -0.0008(10) 0.0131(11) -0.0148(11)
    C15 0.114(2) 0.0615(14) 0.0710(16) -0.0128(13) 0.0200(14) -0.0153(12)
    C16 0.153(3) 0.094(2) 0.082(2) -0.0127(19) 0.0536(19) 0.0069(16)
_geom_special_details
;
 All esds (except the esd in the dihedral angle between two l.s. planes)
 are estimated using the full covariance matrix.  The cell esds are taken
 into account individually in the estimation of esds in distances, angles
 and torsion angles; correlations between esds in cell parameters are only
 used when they are defined by crystal symmetry.  An approximate (isotropic)
 treatment of cell esds is used for estimating esds involving l.s. planes.
;
loop_
    _geom_bond_atom_site_label_1
    _geom_bond_atom_site_label_2
    _geom_bond_site_symmetry_2
    _geom_bond_distance
    _geom_bond_publ_flag
    S1 C11 . 1.668(2) ?
    O1 C1 . 1.247(2) ?
    N1 C1 . 1.361(2) ?
    N1 C2 . 1.382(2) ?
    N1 H1N1 . 0.93(2) ?
    N2 C10 . 1.257(2) ?
    N2 N3 . 1.3903(19) ?
    N3 C12 . 1.379(2) ?
    N3 C11 . 1.393(2) ?
    N4 C11 . 1.338(2) ?
    N4 N5 . 1.370(2) ?
    N4 H1N4 . 0.88(2) ?
    N5 C12 . 1.298(2) ?
    C1 C9 . 1.452(3) ?
    C2 C3 . 1.395(3) ?
    C2 C7 . 1.403(3) ?
    C3 C4 . 1.374(3) ?
    C3 H3A . 0.9300 ?
    C4 C5 . 1.386(3) ?
    C4 H4A . 0.9300 ?
    C5 C6 . 1.369(3) ?
    C5 H5A . 0.9300 ?
    C6 C7 . 1.405(3) ?
    C6 H6A . 0.9300 ?
    C7 C8 . 1.425(2) ?
    C8 C9 . 1.359(2) ?
    C8 H8A . 0.9300 ?
    C9 C10 . 1.461(2) ?
    C10 H10A . 0.9300 ?
    C12 C13 . 1.474(3) ?
    C13 H13A . 0.9600 ?
    C13 H13B . 0.9600 ?
    C13 H13C . 0.9600 ?
    O2 C14 . 1.225(3) ?
    N6 C14 . 1.322(3) ?
    N6 C16 . 1.434(3) ?
    N6 C15 . 1.448(3) ?
    C14 H14A . 0.9300 ?
    C15 H15A . 0.9600 ?
    C15 H15B . 0.9600 ?
    C15 H15C . 0.9600 ?
    C16 H16A . 0.9600 ?
    C16 H16B . 0.9600 ?
    C16 H16C . 0.9600 ?
loop_
    _geom_angle_atom_site_label_1
    _geom_angle_atom_site_label_2
    _geom_angle_atom_site_label_3
    _geom_angle_site_symmetry_1
    _geom_angle_site_symmetry_3
    _geom_angle
    _geom_angle_publ_flag
    C1 N1 C2 . . 124.83(18) ?
    C1 N1 H1N1 . . 114.3(13) ?
    C2 N1 H1N1 . . 120.6(13) ?
    C10 N2 N3 . . 119.03(16) ?
    C12 N3 N2 . . 118.77(15) ?
    C12 N3 C11 . . 108.36(15) ?
    N2 N3 C11 . . 132.85(15) ?
    C11 N4 N5 . . 114.79(16) ?
    C11 N4 H1N4 . . 123.0(15) ?
    N5 N4 H1N4 . . 122.2(15) ?
    C12 N5 N4 . . 104.12(16) ?
    O1 C1 N1 . . 120.69(18) ?
    O1 C1 C9 . . 122.81(17) ?
    N1 C1 C9 . . 116.50(17) ?
    N1 C2 C3 . . 120.42(19) ?
    N1 C2 C7 . . 119.00(17) ?
    C3 C2 C7 . . 120.58(18) ?
    C4 C3 C2 . . 119.1(2) ?
    C4 C3 H3A . . 120.4 ?
    C2 C3 H3A . . 120.4 ?
    C3 C4 C5 . . 121.2(2) ?
    C3 C4 H4A . . 119.4 ?
    C5 C4 H4A . . 119.4 ?
    C6 C5 C4 . . 120.1(2) ?
    C6 C5 H5A . . 120.0 ?
    C4 C5 H5A . . 120.0 ?
    C5 C6 C7 . . 120.5(2) ?
    C5 C6 H6A . . 119.7 ?
    C7 C6 H6A . . 119.7 ?
    C2 C7 C6 . . 118.54(18) ?
    C2 C7 C8 . . 117.62(17) ?
    C6 C7 C8 . . 123.84(19) ?
    C9 C8 C7 . . 122.29(18) ?
    C9 C8 H8A . . 118.9 ?
    C7 C8 H8A . . 118.9 ?
    C8 C9 C1 . . 119.75(17) ?
    C8 C9 C10 . . 124.36(17) ?
    C1 C9 C10 . . 115.88(16) ?
    N2 C10 C9 . . 120.68(17) ?
    N2 C10 H10A . . 119.7 ?
    C9 C10 H10A . . 119.7 ?
    N4 C11 N3 . . 101.93(16) ?
    N4 C11 S1 . . 126.57(14) ?
    N3 C11 S1 . . 131.50(14) ?
    N5 C12 N3 . . 110.81(17) ?
    N5 C12 C13 . . 125.92(18) ?
    N3 C12 C13 . . 123.26(17) ?
    C12 C13 H13A . . 109.5 ?
    C12 C13 H13B . . 109.5 ?
    H13A C13 H13B . . 109.5 ?
    C12 C13 H13C . . 109.5 ?
    H13A C13 H13C . . 109.5 ?
    H13B C13 H13C . . 109.5 ?
    C14 N6 C16 . . 122.4(2) ?
    C14 N6 C15 . . 119.25(19) ?
    C16 N6 C15 . . 118.30(19) ?
    O2 C14 N6 . . 124.8(2) ?
    O2 C14 H14A . . 117.6 ?
    N6 C14 H14A . . 117.6 ?
    N6 C15 H15A . . 109.5 ?
    N6 C15 H15B . . 109.5 ?
    H15A C15 H15B . . 109.5 ?
    N6 C15 H15C . . 109.5 ?
    H15A C15 H15C . . 109.5 ?
    H15B C15 H15C . . 109.5 ?
    N6 C16 H16A . . 109.5 ?
    N6 C16 H16B . . 109.5 ?
    H16A C16 H16B . . 109.5 ?
    N6 C16 H16C . . 109.5 ?
    H16A C16 H16C . . 109.5 ?
    H16B C16 H16C . . 109.5 ?
loop_
    _geom_torsion_atom_site_label_1
    _geom_torsion_atom_site_label_2
    _geom_torsion_atom_site_label_3
    _geom_torsion_atom_site_label_4
    _geom_torsion_site_symmetry_1
    _geom_torsion_site_symmetry_2
    _geom_torsion_site_symmetry_3
    _geom_torsion_site_symmetry_4
    _geom_torsion
    _geom_torsion_publ_flag
    C10 N2 N3 C12 . . . . 178.43(17) ?
    C10 N2 N3 C11 . . . . -3.3(3) ?
    C11 N4 N5 C12 . . . . 0.1(2) ?
    C2 N1 C1 O1 . . . . 179.27(18) ?
    C2 N1 C1 C9 . . . . -0.2(3) ?
    C1 N1 C2 C3 . . . . 179.90(18) ?
    C1 N1 C2 C7 . . . . -0.9(3) ?
    N1 C2 C3 C4 . . . . 179.58(19) ?
    C7 C2 C3 C4 . . . . 0.4(3) ?
    C2 C3 C4 C5 . . . . -1.0(3) ?
    C3 C4 C5 C6 . . . . 0.8(3) ?
    C4 C5 C6 C7 . . . . 0.0(3) ?
    N1 C2 C7 C6 . . . . -178.83(17) ?
    C3 C2 C7 C6 . . . . 0.3(3) ?
    N1 C2 C7 C8 . . . . 1.4(3) ?
    C3 C2 C7 C8 . . . . -179.39(16) ?
    C5 C6 C7 C2 . . . . -0.5(3) ?
    C5 C6 C7 C8 . . . . 179.16(18) ?
    C2 C7 C8 C9 . . . . -0.9(3) ?
    C6 C7 C8 C9 . . . . 179.39(18) ?
    C7 C8 C9 C1 . . . . -0.2(3) ?
    C7 C8 C9 C10 . . . . 178.53(16) ?
    O1 C1 C9 C8 . . . . -178.68(18) ?
    N1 C1 C9 C8 . . . . 0.8(3) ?
    O1 C1 C9 C10 . . . . 2.5(3) ?
    N1 C1 C9 C10 . . . . -178.08(16) ?
    N3 N2 C10 C9 . . . . -179.39(15) ?
    C8 C9 C10 N2 . . . . -2.6(3) ?
    C1 C9 C10 N2 . . . . 176.18(17) ?
    N5 N4 C11 N3 . . . . -0.2(2) ?
    N5 N4 C11 S1 . . . . 179.90(13) ?
    C12 N3 C11 N4 . . . . 0.18(18) ?
    N2 N3 C11 N4 . . . . -178.25(16) ?
    C12 N3 C11 S1 . . . . -179.91(15) ?
    N2 N3 C11 S1 . . . . 1.7(3) ?
    N4 N5 C12 N3 . . . . 0.0(2) ?
    N4 N5 C12 C13 . . . . -178.53(19) ?
    N2 N3 C12 N5 . . . . 178.56(15) ?
    C11 N3 C12 N5 . . . . -0.1(2) ?
    N2 N3 C12 C13 . . . . -2.9(3) ?
    C11 N3 C12 C13 . . . . 178.46(18) ?
    C16 N6 C14 O2 . . . . -179.8(2) ?
    C15 N6 C14 O2 . . . . -2.8(3) ?
loop_
    _geom_hbond_atom_site_label_D
    _geom_hbond_atom_site_label_H
    _geom_hbond_atom_site_label_A
    _geom_hbond_site_symmetry_A
    _geom_hbond_distance_DH
    _geom_hbond_distance_HA
    _geom_hbond_distance_DA
    _geom_hbond_angle_DHA
    _geom_hbond_publ_flag
    N1 H1N1 O1 3_766 0.93(2) 1.85(2) 2.774(2) 178(2) yes
    N4 H1N4 O2 1_554 0.88(2) 1.85(2) 2.736(2) 177.2(14) yes
    C10 H10A S1 . 0.9300 2.4300 3.203(2) 140.00 yes
    C16 H16A O2 4_566 0.9600 2.4800 3.368(4) 153.00 yes
