# Supplementary material for: (E)-3-Methyl-4-[(2-oxidoquinolin-1-ium-3-yl)methyl­eneamino]-1H-1,2,4-triazole-5(4H)-thione N,N-dimethyl­formamide solvate
Source: Acta Crystallogr Sect E Struct Rep Online. 2009 Nov 28;65(Pt 12):o3235–6. doi: 10.1107/S1600536809050090 (PMC2972175; doi:10.1107/S1600536809050090)
Supplement: Supplementary file 2 [file e-65-o3235-Isup2.hkl]

# 
# h,k,l, Fc-squared, Fo-squared, sigma(Fo-squared) and status flag 
# 
data_I
_shelx_title ' bk4m in P2(1)/c RT' 
_shelx_refln_list_code          4 
_shelx_F_calc_maximum      219.77 
_exptl_crystal_F_000       752.00 
_reflns_d_resolution_high  0.7111 
 
loop_ 
 _symmetry_equiv_pos_as_xyz 
 'x, y, z' 
 '-x, y+1/2, -z+1/2' 
 '-x, -y, -z' 
 'x, -y-1/2, z-1/2' 
 
_cell_length_a     7.2374 
_cell_length_b    23.4970 
_cell_length_c    10.8214 
_cell_angle_alpha  90.000 
_cell_angle_beta  107.820 
_cell_angle_gamma  90.000 
 
_shelx_F_squared_multiplier     1.000 
 
loop_ 
 _refln_index_h 
 _refln_index_k 
 _refln_index_l 
 _refln_F_squared_calc 
 _refln_F_squared_meas 
 _refln_F_squared_sigma 
 _refln_observed_status 
   1   0   0        2.61        0.68      0.58 o 
   2   0   0      268.19      272.72      5.73 o 
   3   0   0       55.62       66.00      3.48 o 
   4   0   0       50.01       54.23      2.20 o 
   5   0   0       12.11       11.87      1.48 o 
   6   0   0      222.43      202.72      6.20 o 
   7   0   0      142.25      120.07      9.43 o 
   8   0   0        8.11        5.34      3.93 o 
   9   0   0        3.35        8.40      4.36 o 
   1   1   0        0.21       -0.44      0.44 o 
   2   1   0     1447.65     1573.02     13.18 o 
   3   1   0     1806.42     1776.03     14.48 o 
   4   1   0      211.04      222.28      3.56 o 
   5   1   0        0.75       -0.15      1.12 o 
   6   1   0      230.10      227.13      4.26 o 
   7   1   0        9.74       11.07      2.04 o 
   8   1   0        5.58        4.51      2.82 o 
   9   1   0        3.15        1.77      4.66 o 
   1   2   0       40.81       41.58      1.03 o 
   2   2   0    13519.81    13328.26     91.50 o 
   3   2   0       65.29       67.52      2.20 o 
   4   2   0        3.60        1.28      0.93 o 
   5   2   0       47.82       50.66      2.44 o 
   6   2   0      222.07      219.15      5.11 o 
   7   2   0        2.95        3.99      2.66 o 
   8   2   0        0.01        0.40      5.82 o 
   9   2   0        0.77       -0.33      4.90 o 
   1   3   0     4540.95     5059.81     35.13 o 
   2   3   0     4403.76     4539.95     32.03 o 
   3   3   0      593.79      619.06      6.89 o 
   4   3   0      442.49      471.18      6.06 o 
   5   3   0       86.15       80.88      2.92 o 
   6   3   0      130.70      123.71      7.04 o 
   7   3   0        6.35        7.52      2.88 o 
   8   3   0       14.43       10.61      7.06 o 
   9   3   0        0.11        5.18      4.59 o 
   0   4   0      780.60      949.50     18.03 o 
   1   4   0      176.08      174.95      3.25 o 
   2   4   0     4915.86     4895.25     28.79 o 
   3   4   0       87.60      106.10      2.62 o 
   4   4   0       44.96       38.88      2.00 o 
   5   4   0       89.97       95.56      3.15 o 
   6   4   0        5.12        6.64      2.38 o 
   7   4   0       12.67        7.66      2.95 o 
   8   4   0        0.24        0.46      3.47 o 
   9   4   0        9.75        8.70      5.34 o 
   1   5   0      543.51      629.76      7.06 o 
   2   5   0     1382.22     1379.49      9.54 o 
   3   5   0     1203.10     1192.14      9.36 o 
   4   5   0      224.59      255.65      4.14 o 
   5   5   0       80.78       75.75      3.40 o 
   6   5   0        0.02        0.35      2.40 o 
   7   5   0        0.02       -2.22      2.22 o 
   8   5   0        0.92        4.56      3.91 o 
   9   5   0        1.08       -0.32      2.59 o 
   0   6   0     4612.90     4433.28     44.82 o 
   1   6   0     1391.91     1512.11     12.73 o 
   2   6   0     4426.84     4322.38     26.54 o 
   3   6   0      218.52      240.83      3.22 o 
   4   6   0        1.63        1.10      0.83 o 
   5   6   0       67.63       69.78      3.69 o 
   6   6   0       80.94       79.89      4.46 o 
   7   6   0        0.24       -2.18      2.18 o 
   8   6   0        6.45       10.83      3.06 o 
   9   6   0        0.08        3.05      3.00 o 
   1   7   0       52.52       69.05      2.08 o 
   2   7   0       66.33       54.05      2.04 o 
   3   7   0      140.26      143.38      2.80 o 
   4   7   0      114.47       92.51      2.40 o 
   5   7   0       35.55       39.45      2.02 o 
   6   7   0        1.21       -0.27      1.21 o 
   7   7   0       23.19       17.72      2.60 o 
   8   7   0       16.50       15.42      3.91 o 
   9   7   0        4.28        6.29      3.12 o 
   0   8   0     1638.33     1547.43     15.05 o 
   1   8   0     1499.90     1485.35     12.93 o 
   2   8   0        1.33        9.30      1.31 o 
   3   8   0      408.55      369.45      4.39 o 
   4   8   0      198.28      179.34      3.47 o 
   5   8   0        2.20        4.72      1.40 o 
   6   8   0        5.17        6.08      1.40 o 
   7   8   0        0.90        4.03      1.99 o 
   8   8   0        2.09        2.12      2.30 o 
   9   8   0        2.26        6.31      3.63 o 
   1   9   0     1921.09     1991.42     15.46 o 
   2   9   0      275.86      268.27      4.94 o 
   3   9   0      203.36      191.93      3.22 o 
   4   9   0       43.05       42.47      2.15 o 
   5   9   0        0.01        0.03      1.26 o 
   6   9   0       95.35       99.90      3.40 o 
   7   9   0        1.77       -1.12      1.67 o 
   8   9   0        1.67        0.58      3.66 o 
   9   9   0       10.34        4.84      3.55 o 
   0  10   0        6.67        1.68      1.21 o 
   1  10   0      222.49      217.72      3.27 o 
   2  10   0      372.81      380.92      6.45 o 
   3  10   0      449.62      434.56      5.43 o 
   4  10   0      891.12      911.88      9.49 o 
   5  10   0      106.25      107.10      3.25 o 
   6  10   0      152.79      156.55      5.02 o 
   7  10   0        0.00        3.01      1.75 o 
   8  10   0        4.14        2.57      2.78 o 
   9  10   0        0.01        9.12      3.48 o 
   1  11   0      523.97      529.42      5.83 o 
   2  11   0       18.78       14.63      1.93 o 
   3  11   0       63.17       64.08      2.48 o 
   4  11   0       58.67       56.45      2.33 o 
   5  11   0       18.29       20.66      2.15 o 
   6  11   0        5.64        6.20      1.96 o 
   7  11   0        1.72        4.57      1.96 o 
   8  11   0       13.30       12.11      2.78 o 
   9  11   0        3.20       10.44      4.33 o 
   0  12   0     2124.42     2369.57     22.88 o 
   1  12   0      116.53      107.27      2.52 o 
   2  12   0      455.82      437.97      7.13 o 
   3  12   0      123.63      124.54      3.24 o 
   4  12   0      261.16      260.05      5.31 o 
   5  12   0       45.31       50.59      3.25 o 
   6  12   0        1.37        1.42      2.31 o 
   7  12   0       15.80       12.74      2.55 o 
   8  12   0       17.64       14.84      4.25 o 
   9  12   0        0.00        5.08      4.93 o 
   1  13   0      986.32      986.89      9.40 o 
   2  13   0        5.22        2.77      1.15 o 
   3  13   0       87.42       88.96      3.10 o 
   4  13   0       49.17       54.41      2.94 o 
   5  13   0        6.67        8.44      2.37 o 
   6  13   0      242.82      244.56      7.82 o 
   7  13   0       15.96       11.16      3.00 o 
   8  13   0        6.87        3.42      5.43 o 
   0  14   0        2.72        8.40      1.79 o 
   1  14   0      197.41      182.45      3.92 o 
   2  14   0      828.77      866.46     10.08 o 
   3  14   0      124.05      112.65      4.49 o 
   4  14   0      113.75       99.57      3.82 o 
   5  14   0      210.21      221.37      6.72 o 
   6  14   0       56.01       53.65      4.83 o 
   7  14   0        0.03        0.04      2.33 o 
   8  14   0        0.37       -0.10      2.86 o 
   1  15   0       48.29       56.51      2.69 o 
   2  15   0       33.77       40.86      3.06 o 
   3  15   0      576.26      568.75      9.29 o 
   4  15   0      756.50      699.68     10.90 o 
   5  15   0      120.94      121.44      5.47 o 
   6  15   0       14.89       10.59      3.44 o 
   7  15   0        3.12        3.42      2.64 o 
   8  15   0        0.32        3.27      4.63 o 
   0  16   0       71.27       58.72      3.46 o 
   1  16   0        6.47        7.99      1.50 o 
   2  16   0        4.81        6.84      1.80 o 
   3  16   0      186.23      158.45      5.06 o 
   4  16   0      352.60      332.65      8.61 o 
   5  16   0       14.64       15.38      2.16 o 
   6  16   0        6.24        1.30      2.40 o 
   7  16   0        1.53       -1.74      4.06 o 
   8  16   0        5.72        9.48      4.49 o 
   1  17   0       40.58       38.36      2.36 o 
   2  17   0       80.02       74.63      4.10 o 
   3  17   0        0.04        0.42      1.61 o 
   4  17   0        0.66       -0.91      1.72 o 
   5  17   0       20.15       19.35      2.50 o 
   6  17   0       13.84        9.88      2.81 o 
   7  17   0        4.65        1.85      5.36 o 
   8  17   0        0.81        7.13      4.87 o 
   0  18   0      392.86      393.96      8.86 o 
   1  18   0      113.82      108.35      3.64 o 
   2  18   0       90.02       70.40      4.69 o 
   3  18   0       71.48       82.10      4.29 o 
   4  18   0      241.69      249.41      6.71 o 
   5  18   0        7.38        6.42      2.65 o 
   6  18   0       36.18       44.24      4.32 o 
   7  18   0        0.22       -0.37      3.06 o 
   8  18   0        0.01        2.79      3.59 o 
   1  19   0       96.02       95.94      3.73 o 
   2  19   0      559.69      521.05     10.17 o 
   3  19   0       78.55       72.95      4.17 o 
   4  19   0       80.54       80.26      4.50 o 
   5  19   0       12.43       12.43      2.55 o 
   6  19   0        8.41        8.68      2.79 o 
   7  19   0        0.45        1.68      3.59 o 
   0  20   0       90.47       96.22      7.51 o 
   1  20   0        8.70        4.12      1.93 o 
   2  20   0      411.87      386.86      8.89 o 
   3  20   0       33.83       30.10      3.17 o 
   4  20   0       51.36       44.74      3.73 o 
   5  20   0        4.28        4.35      2.18 o 
   6  20   0        2.09        4.77      2.96 o 
   7  20   0        2.19        6.35      3.91 o 
   1  21   0       22.06       18.28      3.11 o 
   2  21   0      246.37      249.09      7.30 o 
   3  21   0       51.99       62.93      4.21 o 
   4  21   0       12.87       17.98      2.95 o 
   5  21   0        1.75        3.63      2.27 o 
   6  21   0        0.00       -2.55      2.55 o 
   7  21   0        0.01        1.14      3.28 o 
   0  22   0       41.88       49.67      5.02 o 
   1  22   0       23.08       22.69      3.38 o 
   2  22   0       29.68       36.87      3.97 o 
   3  22   0      197.60      193.12      6.46 o 
   4  22   0      155.43      165.21      6.32 o 
   5  22   0       52.50       38.64      3.73 o 
   6  22   0        2.57        0.13      3.22 o 
   7  22   0        0.10        0.19      7.38 o 
   1  23   0      162.92      167.41      7.25 o 
   2  23   0       51.24       48.33      4.83 o 
   3  23   0       20.51       18.02      2.89 o 
   4  23   0       16.77       18.35      3.49 o 
   5  23   0        0.27        0.07      2.55 o 
   6  23   0        0.33        5.89      3.60 o 
   0  24   0        7.34        9.10      3.21 o 
   1  24   0        2.42        4.91      2.48 o 
   2  24   0       89.10       88.35     11.00 o 
   3  24   0       15.96       24.69      3.57 o 
   4  24   0       15.14       19.55      3.18 o 
   5  24   0        0.00       -0.29      2.63 o 
   6  24   0        0.02        5.28      7.42 o 
   1  25   0        2.72        5.23      2.48 o 
   2  25   0       78.05       72.63      8.91 o 
   3  25   0        7.49        4.83      2.62 o 
   4  25   0       37.04       36.92      4.59 o 
   5  25   0        0.73        1.70      2.66 o 
   6  25   0        3.40        8.81      3.75 o 
   0  26   0       31.87       42.27     10.37 o 
   1  26   0        0.87        3.23      2.85 o 
   2  26   0        0.85        3.35      2.55 o 
   3  26   0       34.76       43.35      4.77 o 
   4  26   0       17.31       27.10      4.19 o 
   5  26   0       43.43       32.53      5.04 o 
   1  27   0       11.05        9.67      3.29 o 
   2  27   0       14.18       14.42      3.77 o 
   3  27   0       38.64       37.28      4.54 o 
   4  27   0        0.07        2.21      3.28 o 
   5  27   0        1.98        3.86      3.42 o 
   0  28   0       98.22       79.42     13.76 o 
   1  28   0       51.46       49.47      5.45 o 
   2  28   0        3.54        4.94      3.04 o 
   3  28   0        4.73        6.48      3.38 o 
   4  28   0       18.18       15.63      4.25 o 
   5  28   0        7.95        2.81      3.88 o 
   1  29   0        4.38       12.55      5.35 o 
   2  29   0       26.51       27.50      4.33 o 
   3  29   0       12.36       14.27      3.64 o 
   4  29   0        0.17        0.52      3.37 o 
   0  30   0       37.54       47.57     11.99 o 
   1  30   0       43.08       43.36      8.57 o 
   2  30   0        2.00        8.39      3.39 o 
   3  30   0        2.78        5.17      3.61 o 
   4  30   0        0.49        1.42      3.67 o 
   1  31   0        8.09       12.78      7.67 o 
   2  31   0       52.12       66.04      6.19 o 
   3  31   0        4.73        8.02      5.55 o 
   0  32   0        2.11        7.15      7.73 o 
   1  32   0        4.37        5.08      5.18 o 
   2  32   0        0.56        6.42      5.86 o 
  -9   1   1        1.60        4.96      3.04 o 
  -8   1   1       81.98       79.73      5.36 o 
  -7   1   1        0.06       -0.49      1.67 o 
  -6   1   1        1.01       -0.88      1.27 o 
  -5   1   1      205.33      201.07      3.32 o 
  -4   1   1      955.99      906.84      7.78 o 
  -3   1   1      293.69      302.47      3.44 o 
  -2   1   1     6895.44     7341.58     47.65 o 
  -1   1   1     1149.35     1337.77     12.40 o 
   0   1   1     1496.71     1627.75     44.25 o 
   1   1   1     7444.62     7452.18     62.44 o 
   2   1   1       82.53       80.38      2.99 o 
   3   1   1      548.81      560.32      6.48 o 
   4   1   1       10.68        7.20      1.24 o 
   5   1   1       15.34       13.35      1.83 o 
   6   1   1       86.27       86.74      6.54 o 
   7   1   1        0.00        2.66      3.18 o 
   8   1   1        1.58        4.36      3.56 o 
   9   1   1        0.14       -2.64      3.94 o 
  -9   2   1        5.88        1.81      3.84 o 
  -8   2   1       22.55       25.37      3.69 o 
  -7   2   1        0.77        4.10      2.06 o 
  -6   2   1        9.88        9.81      1.67 o 
  -5   2   1        3.61        1.99      0.82 o 
  -4   2   1      194.92      189.31      4.31 o 
  -3   2   1      450.27      450.16      4.16 o 
  -2   2   1    42401.18    40637.11    426.45 o 
  -1   2   1       70.48      110.40      1.95 o 
   0   2   1    13187.35    11714.22    101.08 o 
   1   2   1      936.20      970.53      7.98 o 
   2   2   1      104.95       89.37      2.20 o 
   3   2   1      185.93      184.17      3.67 o 
   4   2   1       43.79       43.57      2.22 o 
   5   2   1      225.72      227.38      5.44 o 
   6   2   1        6.43        8.54      2.61 o 
   7   2   1      104.84      116.62      6.01 o 
   8   2   1        0.81        3.51      3.61 o 
   9   2   1        0.04        1.10      4.65 o 
  -9   3   1        4.25        0.17      5.26 o 
  -8   3   1        4.55       -0.56      2.47 o 
  -7   3   1        6.35        5.49      1.78 o 
  -6   3   1       27.94       23.90      2.27 o 
  -5   3   1      184.63      191.19      3.29 o 
  -4   3   1      127.65      115.91      2.73 o 
  -3   3   1      358.04      414.70      3.93 o 
  -2   3   1    48298.01    46048.37    572.94 o 
  -1   3   1     2709.22     2627.36     17.19 o 
   0   3   1      488.33      451.74      6.33 o 
   1   3   1     7933.08     8153.02     61.68 o 
   2   3   1      798.02      842.41      8.74 o 
   3   3   1      707.08      711.22      7.77 o 
   4   3   1     1434.39     1389.19     15.22 o 
   5   3   1       50.41       43.98      2.81 o 
   6   3   1       13.43       10.68      3.36 o 
   7   3   1        2.59        6.72      2.83 o 
   8   3   1        1.16       -2.82      3.47 o 
   9   3   1        1.33       -1.14      4.61 o 
  -9   4   1        0.44        1.11      4.38 o 
  -8   4   1        2.71        3.97      4.14 o 
  -7   4   1        1.33        0.85      1.60 o 
  -6   4   1       28.33       30.47      2.31 o 
  -5   4   1       27.64       28.34      1.68 o 
  -4   4   1     2661.89     2704.71     17.52 o 
  -3   4   1      284.17      300.06      3.47 o 
  -2   4   1     2609.02     3141.50     18.40 o 
  -1   4   1      319.65      343.35      3.81 o 
   0   4   1     4574.90     4575.28     37.72 o 
   1   4   1      113.09      114.91      2.87 o 
   2   4   1        6.17        4.23      0.95 o 
   3   4   1      497.03      467.46      6.09 o 
   4   4   1      247.80      254.65      4.90 o 
   5   4   1       21.40       18.10      2.26 o 
   6   4   1        9.13        7.54      2.72 o 
   7   4   1        1.76       -1.81      2.53 o 
   8   4   1        0.71       -0.62      3.28 o 
   9   4   1        1.15       -4.66      4.73 o 
  -9   5   1        2.46        4.88      5.17 o 
  -8   5   1        0.01        0.78      2.65 o 
  -7   5   1        0.74       -1.55      1.55 o 
  -6   5   1        9.71        9.19      1.88 o 
  -5   5   1        0.94        0.22      1.17 o 
  -4   5   1      326.21      302.78      4.14 o 
  -3   5   1      706.46      702.80      6.58 o 
  -2   5   1      477.60      552.83      4.53 o 
  -1   5   1     3373.32     3488.29     21.87 o 
   0   5   1     1144.52     1162.49     12.66 o 
   1   5   1      123.55      132.79      3.22 o 
   2   5   1        3.44        0.79      0.59 o 
   3   5   1      216.69      235.30      2.93 o 
   4   5   1     1064.31     1088.87     12.28 o 
   5   5   1      294.96      291.69      7.69 o 
   6   5   1       51.33       50.40      4.47 o 
   7   5   1        0.07        3.09      2.53 o 
   8   5   1        5.09        4.76      2.48 o 
   9   5   1        2.15        9.00      5.93 o 
  -9   6   1        5.25        3.21      3.65 o 
  -8   6   1        2.38        1.41      3.05 o 
  -7   6   1       17.11       19.72      2.64 o 
  -6   6   1       81.71       76.15      3.34 o 
  -5   6   1       25.33       33.01      2.19 o 
  -4   6   1      630.23      618.73      6.89 o 
  -3   6   1     1287.14     1117.24      8.41 o 
  -2   6   1      649.41      677.01      5.74 o 
  -1   6   1      135.27      118.13      2.26 o 
   0   6   1      246.19      225.76      3.55 o 
   1   6   1      645.92      731.77      8.28 o 
   2   6   1        0.98        1.97      0.89 o 
   3   6   1        4.33        6.41      0.86 o 
   4   6   1      463.85      473.34      4.84 o 
   5   6   1       55.72       51.46      2.69 o 
   6   6   1        0.19       -1.13      1.59 o 
   7   6   1        0.69        0.81      2.06 o 
   8   6   1        1.47        2.95      2.48 o 
   9   6   1        1.26       -0.30      2.80 o 
  -9   7   1        1.06        1.70      3.13 o 
  -8   7   1       15.19       19.22      3.12 o 
  -7   7   1        6.72        7.47      1.87 o 
  -6   7   1       38.74       45.12      2.70 o 
  -5   7   1       74.02       73.85      2.99 o 
  -4   7   1      290.19      277.69      4.08 o 
  -3   7   1     1163.37     1168.32      8.88 o 
  -2   7   1     2337.05     2355.83     16.73 o 
  -1   7   1     1996.66     1998.32     15.40 o 
   0   7   1     5548.39     5513.34     37.11 o 
   1   7   1      747.39      710.22      8.41 o 
   2   7   1        4.85        3.47      1.02 o 
   3   7   1       63.91       50.51      1.87 o 
   4   7   1        0.61        0.75      1.01 o 
   5   7   1       43.44       48.34      2.17 o 
   6   7   1        9.37       12.69      2.07 o 
   7   7   1       32.34       35.16      3.12 o 
   8   7   1       16.13       12.32      3.10 o 
   9   7   1        0.16        0.72      5.91 o 
  -9   8   1        0.05        3.38      5.87 o 
  -8   8   1       24.93       23.91      2.85 o 
  -7   8   1       37.76       40.95      3.11 o 
  -6   8   1      215.28      209.38      4.66 o 
  -5   8   1        0.30        1.66      1.18 o 
  -4   8   1       25.59       33.67      1.91 o 
  -3   8   1       43.24       48.45      1.71 o 
  -2   8   1      888.34      813.09      8.31 o 
  -1   8   1       55.24       46.41      1.81 o 
   0   8   1     5386.55     5365.68     32.81 o 
   1   8   1     1254.71     1246.27     10.86 o 
   2   8   1      355.15      370.38      5.72 o 
   3   8   1      145.52      141.86      2.58 o 
   4   8   1       12.31       17.57      1.58 o 
   5   8   1        2.06        2.58      1.33 o 
   6   8   1       51.93       54.13      2.83 o 
   7   8   1        0.46        0.50      1.76 o 
   8   8   1        0.40       -0.38      2.55 o 
   9   8   1        1.46       -1.76      3.07 o 
  -9   9   1        4.98        2.74      3.01 o 
  -8   9   1        1.31        0.81      1.96 o 
  -7   9   1       12.09       11.63      2.33 o 
  -6   9   1       28.11       28.01      2.54 o 
  -5   9   1       91.99       86.25      3.02 o 
  -4   9   1       91.96       94.16      3.06 o 
  -3   9   1        5.89        3.49      0.88 o 
  -2   9   1      233.26      247.38      4.28 o 
  -1   9   1      684.48      696.03      7.51 o 
   0   9   1     1259.44     1305.14     11.99 o 
   1   9   1      239.08      232.25      3.86 o 
   2   9   1      227.83      253.22      4.76 o 
   3   9   1       11.24        8.82      1.35 o 
   4   9   1      382.38      416.71      5.71 o 
   5   9   1        3.91        2.70      1.40 o 
   6   9   1       14.24       13.06      2.07 o 
   7   9   1       28.54       34.42      3.57 o 
   8   9   1        3.25        3.59      2.86 o 
   9   9   1        0.35        2.15      6.64 o 
  -9  10   1        2.87        0.65      3.03 o 
  -8  10   1        8.41        9.62      2.46 o 
  -7  10   1        3.91        3.50      1.93 o 
  -6  10   1       34.08       33.96      5.02 o 
  -5  10   1       62.80       64.12      3.01 o 
  -4  10   1        3.47        3.53      1.11 o 
  -3  10   1       66.16       54.79      2.17 o 
  -2  10   1      506.47      597.74      7.56 o 
  -1  10   1      135.25      110.94      2.87 o 
   0  10   1     1328.36     1327.42      9.69 o 
   1  10   1       94.28      102.06      2.53 o 
   2  10   1     1876.37     1745.69     16.33 o 
   3  10   1      160.26      155.18      3.75 o 
   4  10   1        0.05        5.29      1.54 o 
   5  10   1        3.29        2.77      1.42 o 
   6  10   1      237.59      254.27      6.79 o 
   7  10   1        3.07        5.15      2.47 o 
   8  10   1        1.99        2.32      4.03 o 
   9  10   1        0.59        5.11      5.45 o 
  -9  11   1        3.71        4.23      2.97 o 
  -8  11   1       59.57       66.13      4.96 o 
  -7  11   1       14.27        8.58      2.38 o 
  -6  11   1       99.21       96.32      4.36 o 
  -5  11   1      161.50      151.15      6.03 o 
  -4  11   1      724.08      713.24      7.76 o 
  -3  11   1      353.33      324.96      4.22 o 
  -2  11   1      122.38       99.40      3.14 o 
  -1  11   1     3338.03     3259.87     24.64 o 
   0  11   1      105.72      154.80      2.76 o 
   1  11   1      414.62      391.52      5.20 o 
   2  11   1        0.27        2.56      1.23 o 
   3  11   1      152.23      150.60      4.31 o 
   4  11   1      212.19      208.45      4.80 o 
   5  11   1        0.02        1.17      1.72 o 
   6  11   1       25.89       28.79      3.71 o 
   7  11   1       89.00       89.85      5.58 o 
   8  11   1        7.25        5.15      4.53 o 
  -9  12   1        1.77       -0.67      2.48 o 
  -8  12   1       14.02       14.76      2.94 o 
  -7  12   1       48.01       58.79      4.14 o 
  -6  12   1       76.66       69.82      4.11 o 
  -5  12   1      224.43      217.26      5.62 o 
  -4  12   1       11.44       11.53      1.50 o 
  -3  12   1       86.86       73.39      3.18 o 
  -2  12   1       61.30       94.78      2.52 o 
  -1  12   1       51.86       49.08      2.32 o 
   0  12   1       67.05       65.20      2.13 o 
   1  12   1        1.44       -0.19      0.89 o 
   2  12   1     1511.84     1489.60     13.88 o 
   3  12   1      231.89      224.55      6.15 o 
   4  12   1       96.99      107.29      4.35 o 
   5  12   1        1.88        0.37      1.75 o 
   6  12   1       33.40       29.40      3.61 o 
   7  12   1        5.28        4.87      3.83 o 
   8  12   1        2.24        3.02      4.43 o 
  -9  13   1        0.22        4.12      2.60 o 
  -8  13   1        0.02       -1.50      2.43 o 
  -7  13   1        2.29        3.24      2.22 o 
  -6  13   1      185.63      199.07      6.24 o 
  -5  13   1      164.66      158.05      5.03 o 
  -4  13   1       23.40       22.57      2.01 o 
  -3  13   1       25.71       28.94      2.52 o 
  -2  13   1      138.39      126.84      3.10 o 
  -1  13   1      120.28      132.63      3.53 o 
   0  13   1      165.37      146.94      3.23 o 
   1  13   1      835.37      939.28      9.41 o 
   2  13   1     1001.00      993.08      9.89 o 
   3  13   1      332.93      306.75      7.37 o 
   4  13   1      131.07      123.19      3.70 o 
   5  13   1       20.23       22.04      3.13 o 
   6  13   1        5.82        6.56      2.85 o 
   7  13   1        0.07        2.26      3.06 o 
   8  13   1        1.95        8.13      5.18 o 
  -8  14   1        1.25        1.03      2.24 o 
  -7  14   1        0.36        4.01      2.17 o 
  -6  14   1       11.14        6.57      2.37 o 
  -5  14   1       96.69      103.24      3.75 o 
  -4  14   1       10.20        7.76      2.07 o 
  -3  14   1      136.69      123.10      4.35 o 
  -2  14   1      219.97      229.67      4.33 o 
  -1  14   1       28.50       34.24      2.16 o 
   0  14   1        4.04        5.32      1.19 o 
   1  14   1      322.37      331.72      5.23 o 
   2  14   1        1.66        1.43      1.54 o 
   3  14   1        8.32       11.72      2.78 o 
   4  14   1       48.91       49.98      3.36 o 
   5  14   1       41.22       40.77      3.88 o 
   6  14   1        6.22        4.73      2.44 o 
   7  14   1        8.77        8.85      3.19 o 
   8  14   1        5.59        8.30      3.37 o 
  -8  15   1        1.68        0.18      4.31 o 
  -7  15   1        2.98        3.47      2.62 o 
  -6  15   1        0.25       -1.56      2.21 o 
  -5  15   1        3.13        4.10      1.82 o 
  -4  15   1      168.16      151.51      5.07 o 
  -3  15   1       12.29       11.26      2.14 o 
  -2  15   1      189.27      187.35      4.09 o 
  -1  15   1       51.69       41.12      2.42 o 
   0  15   1      286.30      258.52      4.63 o 
   1  15   1      132.68      117.47      3.28 o 
   2  15   1      787.25      830.16     11.96 o 
   3  15   1      269.21      252.35      8.94 o 
   4  15   1      687.67      653.58     10.76 o 
   5  15   1        3.17        4.60      2.37 o 
   6  15   1        3.63        5.09      3.19 o 
   7  15   1        0.23        6.69      3.24 o 
   8  15   1        0.02        0.34      3.11 o 
  -8  16   1        6.53       16.46      3.85 o 
  -7  16   1        2.33        3.02      2.59 o 
  -6  16   1        2.09        6.35      2.72 o 
  -5  16   1       14.12       17.39      2.52 o 
  -4  16   1       14.87       13.97      2.49 o 
  -3  16   1      279.65      264.58      6.43 o 
  -2  16   1      163.34      147.93      4.21 o 
  -1  16   1        1.17        1.25      1.34 o 
   0  16   1      185.19      184.68      4.08 o 
   1  16   1      344.19      339.53      6.18 o 
   2  16   1       84.97      101.27      4.50 o 
   3  16   1       74.22       70.61      4.48 o 
   4  16   1       80.86       82.79      4.30 o 
   5  16   1        5.90        4.43      2.49 o 
   6  16   1       11.30       11.29      3.50 o 
   7  16   1        0.19        2.17      3.15 o 
   8  16   1       10.05        8.07      5.40 o 
  -8  17   1        0.02        6.76      4.16 o 
  -7  17   1        0.02       -3.10      3.65 o 
  -6  17   1        8.64        5.09      2.56 o 
  -5  17   1        3.39        3.64      1.98 o 
  -4  17   1      948.60      886.50     12.99 o 
  -3  17   1        1.93       -0.23      1.67 o 
  -2  17   1      109.15      117.31      4.56 o 
  -1  17   1       23.27       22.24      2.05 o 
   0  17   1        1.61       -0.33      1.31 o 
   1  17   1        1.02       -0.29      1.35 o 
   2  17   1     2111.51     2015.39     23.72 o 
   3  17   1      493.28      510.48     10.65 o 
   4  17   1       85.00       77.59      4.42 o 
   5  17   1        0.39       -1.98      1.98 o 
   6  17   1        2.03       -0.25      2.32 o 
   7  17   1        3.67        6.92      4.85 o 
   8  17   1        0.04        2.15      4.98 o 
  -8  18   1        1.70        6.97      5.52 o 
  -7  18   1        4.85        4.70      3.16 o 
  -6  18   1        6.39        1.47      2.26 o 
  -5  18   1       78.16       82.66      4.54 o 
  -4  18   1      105.82      100.59      5.03 o 
  -3  18   1       19.86       22.28      2.82 o 
  -2  18   1       10.54        9.11      2.21 o 
  -1  18   1        0.00        0.77      1.34 o 
   0  18   1       18.87       13.61      1.88 o 
   1  18   1      283.80      272.82      5.97 o 
   2  18   1      686.73      681.02     12.35 o 
   3  18   1        8.97        9.37      2.60 o 
   4  18   1       32.84       34.06      4.07 o 
   5  18   1       22.16       15.54      2.52 o 
   6  18   1        4.64        3.02      2.81 o 
   7  18   1        0.19       -3.21      3.22 o 
  -8  19   1        0.22        8.31      4.40 o 
  -7  19   1        1.49        1.46      3.63 o 
  -6  19   1        0.31        3.77      2.43 o 
  -5  19   1       35.55       35.31      3.69 o 
  -4  19   1      162.34      165.69      5.86 o 
  -3  19   1       27.30       28.10      3.11 o 
  -2  19   1       21.21       22.59      2.97 o 
  -1  19   1       40.86       43.69      2.91 o 
   0  19   1      165.74      167.71      4.85 o 
   1  19   1      121.97      134.10      4.56 o 
   2  19   1      154.00      141.24      6.02 o 
   3  19   1       40.58       45.47      4.20 o 
   4  19   1       22.36       25.05      3.01 o 
   5  19   1       10.36       12.73      2.49 o 
   6  19   1        5.52        4.70      2.90 o 
   7  19   1       22.38       11.15      5.60 o 
  -7  20   1        9.85        7.26      3.54 o 
  -6  20   1       50.27       48.44      4.77 o 
  -5  20   1       38.75       51.47      4.04 o 
  -4  20   1       10.40        8.88      2.46 o 
  -3  20   1       76.17       76.67      4.43 o 
  -2  20   1      145.24      151.48      5.87 o 
  -1  20   1       50.10       51.40      3.18 o 
   0  20   1       43.32       41.33      3.81 o 
   1  20   1      181.68      180.89      5.98 o 
   2  20   1      520.29      518.14     11.14 o 
   3  20   1      134.78      139.06      5.98 o 
   4  20   1       36.61       29.95      3.64 o 
   5  20   1        3.00        3.08      2.96 o 
   6  20   1        1.21        3.84      3.69 o 
   7  20   1        0.46        2.82      5.62 o 
  -7  21   1        3.15        5.66      4.08 o 
  -6  21   1       41.80       37.81      4.56 o 
  -5  21   1        3.45        4.55      2.34 o 
  -4  21   1        0.37        1.81      1.98 o 
  -3  21   1       92.52       96.51      5.00 o 
  -2  21   1        5.11        3.72      2.33 o 
  -1  21   1       94.09       97.74      4.83 o 
   0  21   1      641.70      619.01     10.45 o 
   1  21   1      115.30      103.93      5.95 o 
   2  21   1        4.77        1.22      1.97 o 
   3  21   1        8.33       10.58      2.60 o 
   4  21   1       74.93       85.67      4.88 o 
   5  21   1        1.78       -0.30      2.20 o 
   6  21   1        0.33        2.73      3.08 o 
   7  21   1        1.01        2.48      4.19 o 
  -7  22   1        2.54        8.83      4.45 o 
  -6  22   1        1.07        0.96      2.78 o 
  -5  22   1        0.11        0.34      2.25 o 
  -4  22   1        0.28       -1.83      1.83 o 
  -3  22   1        0.70        3.40      2.23 o 
  -2  22   1        0.47        2.48      2.25 o 
  -1  22   1        0.00       -0.06      3.10 o 
   0  22   1       49.60       50.23      3.56 o 
   1  22   1        8.59        6.21      3.08 o 
   2  22   1       46.62       40.93      5.44 o 
   3  22   1        0.62       -1.90      1.90 o 
   4  22   1        2.26        1.18      2.27 o 
   5  22   1        2.04        1.55      2.46 o 
   6  22   1        2.27        0.62      3.21 o 
  -7  23   1        0.68        6.87      4.40 o 
  -6  23   1        4.63        3.97      2.49 o 
  -5  23   1        0.81       -1.01      2.81 o 
  -4  23   1       27.36       30.37      3.71 o 
  -3  23   1       29.36       26.14      3.44 o 
  -2  23   1       18.16       19.69      3.67 o 
  -1  23   1        0.77       -2.32      2.32 o 
   0  23   1      557.73      531.96      9.88 o 
   1  23   1        6.50        6.34      2.56 o 
   2  23   1       18.64       22.76      3.60 o 
   3  23   1        8.31       10.09      3.40 o 
   4  23   1        0.26        4.72      2.59 o 
   5  23   1        6.46        4.14      2.63 o 
   6  23   1       14.95       23.74      4.78 o 
  -6  24   1       17.47       17.48      3.59 o 
  -5  24   1       15.31       20.00      3.47 o 
  -4  24   1        0.04        2.46      2.63 o 
  -3  24   1        0.32       -1.47      2.09 o 
  -2  24   1        3.88        7.27      2.65 o 
  -1  24   1       12.92       12.97      4.64 o 
   0  24   1        0.87        4.88      2.08 o 
   1  24   1      374.07      373.86     10.81 o 
   2  24   1       67.56       69.56      5.78 o 
   3  24   1      168.75      173.11      8.34 o 
   4  24   1        9.82        4.03      2.67 o 
   5  24   1        0.55       -2.42      2.42 o 
   6  24   1        0.43       -0.93      3.21 o 
  -6  25   1       10.31        9.35      5.01 o 
  -5  25   1       12.39       15.55      3.35 o 
  -4  25   1       58.72       63.55      5.49 o 
  -3  25   1       15.12       13.09      3.15 o 
  -2  25   1       37.46       36.25      4.22 o 
  -1  25   1      104.59      109.02      6.75 o 
   0  25   1        7.86       14.95      3.16 o 
   1  25   1       18.58       19.47      3.45 o 
   2  25   1       23.12       14.23      3.32 o 
   3  25   1       12.80       11.40      4.01 o 
   4  25   1        0.07        2.12      2.76 o 
   5  25   1        3.70        2.58      2.94 o 
   6  25   1        0.84        2.48      3.82 o 
  -6  26   1        0.01       -0.11      4.12 o 
  -5  26   1        4.40        9.45      3.14 o 
  -4  26   1        0.10       -0.90      2.65 o 
  -3  26   1       50.83       59.64      5.55 o 
  -2  26   1        2.64        6.39      2.86 o 
  -1  26   1       14.04       14.67      3.31 o 
   0  26   1       45.94       57.01      8.20 o 
   1  26   1       19.08       13.28      4.45 o 
   2  26   1       70.47       81.36      6.38 o 
   3  26   1       14.97       14.30      3.86 o 
   4  26   1        3.07        1.68      3.02 o 
   5  26   1        0.66        2.41      3.00 o 
  -5  27   1       17.09       10.17      3.49 o 
  -4  27   1       25.09       20.67      4.04 o 
  -3  27   1        6.97       11.26      3.41 o 
  -2  27   1        1.43        3.49      3.96 o 
  -1  27   1        3.05        6.81      3.31 o 
   0  27   1        0.65        0.68      3.76 o 
   1  27   1       13.08       12.69      3.37 o 
   2  27   1       29.07       33.79      4.70 o 
   3  27   1        0.80        3.88      3.08 o 
   4  27   1        2.61        5.20      3.39 o 
   5  27   1        0.59        1.91      3.14 o 
  -5  28   1        2.77        5.18      3.62 o 
  -4  28   1       10.35       15.70      3.88 o 
  -3  28   1       17.44       15.52      3.64 o 
  -2  28   1       37.70       37.04      5.13 o 
  -1  28   1        3.51        2.45      4.04 o 
   0  28   1       44.91       52.58      8.51 o 
   1  28   1        9.71       11.63      3.54 o 
   2  28   1       31.96       35.61      4.97 o 
   3  28   1       28.56       28.46      5.81 o 
   4  28   1        1.65        9.77      3.70 o 
  -4  29   1       13.72       21.35      4.27 o 
  -3  29   1        8.15       15.13      3.81 o 
  -2  29   1       12.09       16.33      4.82 o 
  -1  29   1        8.84        7.45      9.97 o 
   0  29   1       61.73       85.25     12.86 o 
   1  29   1       28.00       48.23     11.35 o 
   2  29   1        0.06       -1.23      3.37 o 
   3  29   1       18.31       17.46      7.05 o 
   4  29   1        9.97       14.38      4.42 o 
  -4  30   1        0.72        5.75      3.60 o 
  -3  30   1       10.27       11.06      4.38 o 
  -2  30   1        5.81        3.71      3.10 o 
  -1  30   1       33.27       32.72      6.49 o 
   0  30   1        1.11        4.66      4.35 o 
   1  30   1        0.06        3.12      4.48 o 
   2  30   1        2.45        4.74      3.65 o 
   3  30   1        0.01        2.43      3.66 o 
  -3  31   1        0.00        9.48      3.56 o 
  -2  31   1       10.64       27.93      8.82 o 
  -1  31   1        0.00       -2.53      5.45 o 
   0  31   1        7.15        9.55      5.33 o 
   1  31   1        1.19        6.85      4.73 o 
   2  31   1        4.27        8.72      4.42 o 
   3  31   1        0.02        1.70      3.38 o 
  -2  32   1        8.81       11.27      9.48 o 
  -1  32   1       43.26       45.08      7.61 o 
   0  32   1        6.16        8.40      5.95 o 
   1  32   1        5.05       10.32      8.03 o 
   2  32   1        3.65        7.04      9.64 o 
 -10   0   2        0.14        1.70      5.28 o 
  -9   0   2        0.07       -0.53      4.16 o 
  -8   0   2       62.01       55.88     10.75 o 
  -7   0   2        0.46        6.10      3.10 o 
  -6   0   2      100.37      105.23      4.79 o 
  -5   0   2      380.41      383.28      7.85 o 
  -4   0   2      191.56      191.20      4.94 o 
  -3   0   2     2386.32     2347.52     27.17 o 
  -2   0   2    14168.08    15159.59    169.85 o 
  -1   0   2     3863.32     4242.89     43.70 o 
   0   0   2     9826.73     9658.88    135.12 o 
   1   0   2     1760.12     1692.54     17.93 o 
   2   0   2     1145.92     1045.10     45.87 o 
   3   0   2        4.18        1.82      1.15 o 
   4   0   2       75.93       67.89      3.13 o 
   5   0   2      684.38      649.49     10.89 o 
   6   0   2       14.98        8.77      2.53 o 
   7   0   2        6.24        3.98      3.50 o 
   8   0   2        0.46        0.93      3.39 o 
 -10   1   2        0.00       -1.08      3.62 o 
  -9   1   2        1.03        2.48      3.27 o 
  -8   1   2        5.24        3.72      3.01 o 
  -7   1   2       24.37       24.70      2.83 o 
  -6   1   2       92.25      102.15      3.59 o 
  -5   1   2        7.05        6.14      1.32 o 
  -4   1   2       31.55       34.52      1.87 o 
  -3   1   2      335.18      313.98      4.00 o 
  -2   1   2     7497.46     7826.10     55.10 o 
  -1   1   2     8495.25     8534.20     84.42 o 
   0   1   2        6.49        1.95      1.21 o 
   1   1   2     4221.30     4262.41     72.26 o 
   2   1   2     2389.22     2263.71     18.09 o 
   3   1   2      138.80      114.97      2.60 o 
   4   1   2       16.22       20.46      1.59 o 
   5   1   2      195.36      209.44      4.06 o 
   6   1   2        4.11        3.45      1.59 o 
   7   1   2        2.91        0.92      2.38 o 
   8   1   2        1.18       -0.80      3.42 o 
   9   1   2        0.44        1.00      4.36 o 
  -9   2   2        0.02        3.42      3.16 o 
  -8   2   2        5.39       -1.58      3.16 o 
  -7   2   2        1.98        2.41      2.09 o 
  -6   2   2       28.03       29.13      2.46 o 
  -5   2   2       15.65       12.84      1.60 o 
  -4   2   2       29.61       26.86      1.69 o 
  -3   2   2      265.56      269.91      3.72 o 
  -2   2   2    10849.61    11192.72     72.19 o 
  -1   2   2     3171.47     3394.09     30.21 o 
   0   2   2      152.16      190.57      3.41 o 
   1   2   2      432.23      442.91      7.94 o 
   2   2   2     1351.38     1424.22     10.58 o 
   3   2   2      866.90      849.60      8.50 o 
   4   2   2       41.33       49.57      2.04 o 
   5   2   2        0.00       -0.73      1.12 o 
   6   2   2       18.83       20.49      2.58 o 
   7   2   2        1.08        2.83      4.29 o 
   8   2   2        0.00       -3.37      3.37 o 
   9   2   2        3.33       -0.99      4.61 o 
  -9   3   2        0.02        1.80      3.36 o 
  -8   3   2        0.40       -2.15      2.59 o 
  -7   3   2        3.10        3.35      2.21 o 
  -6   3   2       38.19       36.75      2.37 o 
  -5   3   2       51.54       66.34      2.54 o 
  -4   3   2       30.62       30.17      1.78 o 
  -3   3   2     1471.65     1451.74     10.72 o 
  -2   3   2      153.23      136.62      2.44 o 
  -1   3   2      188.44      191.31      3.60 o 
   0   3   2      511.28      495.75      5.76 o 
   1   3   2       36.12       28.41      1.61 o 
   2   3   2        3.52        7.73      0.69 o 
   3   3   2      167.36      171.64      2.85 o 
   4   3   2      990.77      982.04      9.62 o 
   5   3   2       34.88       35.42      2.76 o 
   6   3   2        9.33        4.27      2.50 o 
   7   3   2        0.05       -0.35      2.99 o 
   8   3   2        0.01       -3.41      3.41 o 
   9   3   2        0.14        3.23      5.07 o 
  -9   4   2        0.60        3.28      3.31 o 
  -8   4   2        4.64        4.29      2.44 o 
  -7   4   2       10.63       12.68      2.49 o 
  -6   4   2       23.44       23.63      2.38 o 
  -5   4   2      285.64      271.08      4.15 o 
  -4   4   2     6349.18     6524.50     36.50 o 
  -3   4   2       62.36       75.07      1.91 o 
  -2   4   2      601.10      586.01      5.27 o 
  -1   4   2     1764.25     1914.81     13.03 o 
   0   4   2     5383.98     5344.74     38.74 o 
   1   4   2      781.22      735.69      7.53 o 
   2   4   2        4.14        4.04      0.82 o 
   3   4   2     1523.01     1386.49     10.70 o 
   4   4   2      261.15      234.59      4.23 o 
   5   4   2       86.60       95.31      4.32 o 
   6   4   2        5.48        5.58      2.85 o 
   7   4   2        3.18        2.37      3.00 o 
   8   4   2        3.81        3.73      2.32 o 
   9   4   2        2.62        3.28      5.96 o 
  -9   5   2        0.20       -0.08      3.31 o 
  -8   5   2        8.13        9.94      3.10 o 
  -7   5   2       21.87       20.63      2.95 o 
  -6   5   2        0.58       -1.64      1.64 o 
  -5   5   2      174.64      176.00      3.81 o 
  -4   5   2     5196.03     5236.74     31.16 o 
  -3   5   2       68.28       63.75      1.81 o 
  -2   5   2      495.13      480.43      4.63 o 
  -1   5   2       19.29       17.98      1.26 o 
   0   5   2     1389.14     1443.67     12.47 o 
   1   5   2      642.29      685.31      7.35 o 
   2   5   2       32.88       34.05      1.57 o 
   3   5   2       28.13       38.53      1.49 o 
   4   5   2       34.94       33.08      1.55 o 
   5   5   2       60.64       69.80      3.09 o 
   6   5   2       38.00       37.96      2.79 o 
   7   5   2        0.13        5.31      1.79 o 
   8   5   2        0.36       -1.33      2.30 o 
   9   5   2        0.07        0.51      3.98 o 
  -9   6   2        3.72        7.35      3.66 o 
  -8   6   2        3.86        8.82      2.81 o 
  -7   6   2        0.08        0.40      2.08 o 
  -6   6   2      160.27      153.91      4.47 o 
  -5   6   2       20.27       14.84      2.03 o 
  -4   6   2     1993.41     2129.18     15.56 o 
  -3   6   2      370.45      341.38      4.15 o 
  -2   6   2       54.07       50.71      1.62 o 
  -1   6   2     1728.15     1707.67     12.76 o 
   0   6   2     2403.38     2432.90     19.40 o 
   1   6   2     2059.28     2025.56     18.01 o 
   2   6   2     4278.71     4444.64     31.54 o 
   3   6   2       84.82       97.69      2.49 o 
   4   6   2      617.34      631.95      6.70 o 
   5   6   2        2.75        1.74      1.18 o 
   6   6   2       22.82       16.71      2.34 o 
   7   6   2       13.34       13.27      4.11 o 
   8   6   2        0.70        3.75      6.82 o 
   9   6   2        0.66        1.35      6.56 o 
  -9   7   2        0.24        3.95      2.73 o 
  -8   7   2        5.61        5.01      2.82 o 
  -7   7   2        7.60        4.61      2.35 o 
  -6   7   2      227.43      224.34      6.41 o 
  -5   7   2      256.41      259.59      5.71 o 
  -4   7   2      697.14      758.10      7.92 o 
  -3   7   2      297.29      277.94      3.55 o 
  -2   7   2     1221.24     1220.23      9.58 o 
  -1   7   2       26.00       37.35      1.44 o 
   0   7   2      742.26      835.51      8.23 o 
   1   7   2       64.62       70.62      2.51 o 
   2   7   2     1043.63     1102.15      9.67 o 
   3   7   2      166.94      161.63      3.37 o 
   4   7   2      394.29      400.65      5.60 o 
   5   7   2       26.92       35.22      2.23 o 
   6   7   2        0.32        0.83      1.28 o 
   7   7   2        9.56        6.74      2.41 o 
   8   7   2       38.67       41.75      5.53 o 
  -9   8   2        1.25        4.58      2.56 o 
  -8   8   2       65.93       59.50      4.03 o 
  -7   8   2        3.83        4.75      1.96 o 
  -6   8   2       59.58       60.71      3.33 o 
  -5   8   2      273.67      259.84      4.87 o 
  -4   8   2        4.79        5.87      1.21 o 
  -3   8   2      417.46      443.85      4.67 o 
  -2   8   2      276.57      284.33      3.61 o 
  -1   8   2     1241.14     1380.13     10.75 o 
   0   8   2      836.29      849.10      9.62 o 
   1   8   2      208.21      186.81      3.80 o 
   2   8   2     1824.49     2093.99     15.35 o 
   3   8   2      227.35      213.03      3.57 o 
   4   8   2      319.74      311.76      5.68 o 
   5   8   2       39.15       43.95      2.40 o 
   6   8   2       44.74       45.28      2.72 o 
   7   8   2        0.47        2.59      2.25 o 
   8   8   2        4.40        6.88      4.09 o 
  -9   9   2       19.43       21.02      3.98 o 
  -8   9   2       24.20       13.29      4.23 o 
  -7   9   2       16.96       20.93      2.81 o 
  -6   9   2        1.49        3.19      1.85 o 
  -5   9   2      166.67      161.62      5.36 o 
  -4   9   2       74.48       84.47      2.52 o 
  -3   9   2      955.64      872.32      9.21 o 
  -2   9   2      472.00      408.52      5.08 o 
  -1   9   2     1498.58     1478.55     11.15 o 
   0   9   2      223.90      292.24      4.75 o 
   1   9   2      237.11      200.35      3.51 o 
   2   9   2      137.33       94.45      3.24 o 
   3   9   2      132.83      133.52      3.00 o 
   4   9   2        4.79        4.81      1.66 o 
   5   9   2      408.10      403.77      6.88 o 
   6   9   2      104.92      124.39      5.74 o 
   7   9   2        7.26        6.58      4.57 o 
   8   9   2        5.53       10.47      6.46 o 
  -9  10   2        2.98        9.82      2.84 o 
  -8  10   2       12.19        8.99      2.72 o 
  -7  10   2       49.92       61.06      4.09 o 
  -6  10   2       99.70       94.67      4.31 o 
  -5  10   2       56.54       71.83      3.45 o 
  -4  10   2      148.90      156.88      4.05 o 
  -3  10   2       61.63       63.98      2.13 o 
  -2  10   2      737.14      719.97      7.39 o 
  -1  10   2        4.25        0.70      0.77 o 
   0  10   2      359.26      310.47      5.40 o 
   1  10   2       41.97       44.09      1.94 o 
   2  10   2        0.81        0.74      0.95 o 
   3  10   2       88.47       86.18      2.98 o 
   4  10   2       23.86       21.37      2.53 o 
   5  10   2        2.80        3.62      1.82 o 
   6  10   2        3.16        1.42      2.61 o 
   7  10   2        0.19        2.91      2.70 o 
   8  10   2       18.51       18.06      5.42 o 
  -9  11   2        0.21        5.89      2.98 o 
  -8  11   2       24.16       16.79      3.02 o 
  -7  11   2      141.67      123.75      5.36 o 
  -6  11   2        1.44        2.04      2.06 o 
  -5  11   2       15.43        9.16      2.03 o 
  -4  11   2       17.28       17.26      1.62 o 
  -3  11   2        2.68        3.10      1.32 o 
  -2  11   2      916.79      972.91      9.02 o 
  -1  11   2      224.13      260.77      3.61 o 
   0  11   2      420.89      450.74      5.92 o 
   1  11   2       64.60       66.89      2.48 o 
   2  11   2      347.66      381.65      5.52 o 
   3  11   2      259.70      266.46      5.21 o 
   4  11   2        1.24       -1.66      1.66 o 
   5  11   2       11.36       14.85      2.32 o 
   6  11   2        3.02        1.41      2.83 o 
   7  11   2        0.46        4.22      2.60 o 
   8  11   2        2.97        8.00      4.71 o 
  -9  12   2        2.58        5.04      3.10 o 
  -8  12   2        0.00        0.08      2.26 o 
  -7  12   2        1.54        4.36      2.85 o 
  -6  12   2       55.93       52.81      3.71 o 
  -5  12   2        2.01        3.48      1.50 o 
  -4  12   2       21.61       18.72      1.80 o 
  -3  12   2       79.51       80.24      2.71 o 
  -2  12   2        1.25       -0.75      0.84 o 
  -1  12   2      245.52      253.99      3.70 o 
   0  12   2      432.51      550.37      6.71 o 
   1  12   2        6.23        5.83      1.26 o 
   2  12   2       47.21       55.39      2.78 o 
   3  12   2       25.56       25.73      2.72 o 
   4  12   2      489.47      486.37      9.02 o 
   5  12   2      126.83      118.03      5.49 o 
   6  12   2       12.39        1.12      3.09 o 
   7  12   2       20.98       16.06      3.47 o 
   8  12   2        0.00        5.16      4.41 o 
  -9  13   2        2.26        9.18      3.00 o 
  -8  13   2        7.87        6.60      2.69 o 
  -7  13   2       19.81       17.56      3.29 o 
  -6  13   2        3.71        3.27      1.94 o 
  -5  13   2        9.97        7.04      1.90 o 
  -4  13   2      111.11      110.54      3.92 o 
  -3  13   2      246.42      217.20      4.41 o 
  -2  13   2      202.18      175.82      3.58 o 
  -1  13   2      249.75      269.00      4.08 o 
   0  13   2     2274.63     2303.53     18.31 o 
   1  13   2      583.39      543.47      7.41 o 
   2  13   2     1193.84     1177.18     12.84 o 
   3  13   2        7.97        3.00      2.19 o 
   4  13   2       20.23       23.72      2.09 o 
   5  13   2       18.65       12.05      2.88 o 
   6  13   2        1.92        3.20      2.68 o 
   7  13   2       26.65       22.82      6.16 o 
   8  13   2        0.03        6.76      4.51 o 
  -9  14   2        0.02        1.60      2.72 o 
  -8  14   2        0.15        5.13      2.58 o 
  -7  14   2        0.00        1.91      2.13 o 
  -6  14   2      254.77      257.35      8.42 o 
  -5  14   2        7.67        8.35      1.86 o 
  -4  14   2        0.03       -0.06      1.38 o 
  -3  14   2       23.08       25.07      1.96 o 
  -2  14   2        9.22        7.85      1.62 o 
  -1  14   2      485.93      486.79      5.85 o 
   0  14   2     2434.72     2461.83     19.58 o 
   1  14   2        0.13       -0.94      1.11 o 
   2  14   2       18.17       14.05      2.18 o 
   3  14   2       24.07       28.02      3.15 o 
   4  14   2      183.80      184.29      4.91 o 
   5  14   2       14.26       13.74      3.33 o 
   6  14   2       39.86       45.86      4.96 o 
   7  14   2        2.99        4.00      3.09 o 
   8  14   2        3.64        6.59      3.44 o 
  -8  15   2        0.99        4.71      3.03 o 
  -7  15   2       10.80       11.22      2.82 o 
  -6  15   2      159.45      155.01      6.14 o 
  -5  15   2       12.36        8.93      1.85 o 
  -4  15   2       46.68       47.90      3.51 o 
  -3  15   2       67.45       65.95      3.67 o 
  -2  15   2      183.36      167.13      3.94 o 
  -1  15   2        5.21        9.36      1.33 o 
   0  15   2      228.97      222.01      4.58 o 
   1  15   2      734.33      746.22      9.46 o 
   2  15   2      183.49      181.96      5.48 o 
   3  15   2       91.98       96.38      4.84 o 
   4  15   2       18.61       22.61      2.34 o 
   5  15   2        3.76        3.49      2.68 o 
   6  15   2        0.24        0.17      2.60 o 
   7  15   2        1.26        2.39      3.37 o 
   8  15   2        0.51        1.59      3.47 o 
  -8  16   2        0.00       -2.47      3.05 o 
  -7  16   2        7.02        7.70      2.63 o 
  -6  16   2       75.09       78.11      4.91 o 
  -5  16   2       25.84       30.31      3.11 o 
  -4  16   2      108.93      106.97      4.71 o 
  -3  16   2        4.51        3.15      1.73 o 
  -2  16   2       39.60       43.73      2.39 o 
  -1  16   2      299.54      285.88      4.80 o 
   0  16   2      439.34      429.11      6.90 o 
   1  16   2       16.39       14.33      1.96 o 
   2  16   2      367.74      349.32      8.24 o 
   3  16   2       45.83       52.29      4.89 o 
   4  16   2        6.39        6.89      2.27 o 
   5  16   2        2.38        1.45      2.61 o 
   6  16   2        0.00       -2.44      2.44 o 
   7  16   2        0.21       -1.41      3.12 o 
  -8  17   2        2.16       -0.62      3.39 o 
  -7  17   2        4.81        6.90      3.72 o 
  -6  17   2        0.65        0.56      2.31 o 
  -5  17   2       16.24       16.47      2.67 o 
  -4  17   2       45.29       42.86      3.54 o 
  -3  17   2        2.17        2.55      1.76 o 
  -2  17   2        5.31        7.41      1.76 o 
  -1  17   2        4.57        4.75      1.52 o 
   0  17   2      153.18      156.81      4.33 o 
   1  17   2      802.29      793.82     10.32 o 
   2  17   2      308.15      283.90      7.62 o 
   3  17   2        2.15        2.79      2.18 o 
   4  17   2        2.16       -0.54      2.37 o 
   5  17   2       35.61       31.84      4.64 o 
   6  17   2       25.02       31.60      5.82 o 
   7  17   2        0.55        7.43      5.80 o 
  -8  18   2        1.48       -0.66      3.38 o 
  -7  18   2       11.70       17.36      4.10 o 
  -6  18   2       71.62       70.66      5.75 o 
  -5  18   2      106.22      109.22      5.21 o 
  -4  18   2      107.15      113.10      5.93 o 
  -3  18   2       25.97       25.61      2.94 o 
  -2  18   2      271.51      266.13      6.98 o 
  -1  18   2      503.69      488.72      7.54 o 
   0  18   2       17.77       16.39      2.17 o 
   1  18   2       42.82       40.12      3.00 o 
   2  18   2      219.14      238.50      9.24 o 
   3  18   2       20.76       19.90      3.10 o 
   4  18   2       88.80       99.43      5.91 o 
   5  18   2       16.94       13.40      3.74 o 
   6  18   2       14.58       15.80      4.48 o 
   7  18   2       23.75       23.12      5.11 o 
  -8  19   2        8.30        9.47      4.02 o 
  -7  19   2        0.00        3.29      3.17 o 
  -6  19   2       27.41       25.14      3.19 o 
  -5  19   2        6.03        7.51      2.40 o 
  -4  19   2       18.04       14.67      3.40 o 
  -3  19   2       17.39       14.36      2.63 o 
  -2  19   2       56.78       56.05      3.84 o 
  -1  19   2       70.32       63.14      3.71 o 
   0  19   2     1061.88     1061.09     14.46 o 
   1  19   2      294.98      267.56      7.47 o 
   2  19   2       11.16        8.19      2.47 o 
   3  19   2        9.75        8.76      3.22 o 
   4  19   2        6.84        1.21      2.39 o 
   5  19   2        4.23        3.63      3.06 o 
   6  19   2        2.72        2.09      2.84 o 
   7  19   2        9.61       14.75      4.63 o 
  -8  20   2        0.20        1.99      3.53 o 
  -7  20   2        5.15        6.54      3.49 o 
  -6  20   2        5.32        5.79      2.28 o 
  -5  20   2        0.22        0.91      2.10 o 
  -4  20   2       22.11       21.92      2.98 o 
  -3  20   2        2.75        3.94      1.99 o 
  -2  20   2       17.42       13.87      2.54 o 
  -1  20   2        3.93        2.19      1.77 o 
   0  20   2      766.86      767.64     13.36 o 
   1  20   2       97.69      104.64      5.32 o 
   2  20   2      214.30      207.88      6.99 o 
   3  20   2       49.01       43.46      4.97 o 
   4  20   2       23.29       23.36      3.54 o 
   5  20   2        5.68        7.40      2.41 o 
   6  20   2        0.19        4.29      3.16 o 
   7  20   2        2.97       10.58      4.38 o 
  -7  21   2        0.00        5.58      3.40 o 
  -6  21   2       24.93       29.39      3.82 o 
  -5  21   2       40.99       41.47      4.03 o 
  -4  21   2        0.04        1.73      2.90 o 
  -3  21   2       31.30       32.66      3.37 o 
  -2  21   2      492.30      488.56     10.22 o 
  -1  21   2      470.52      441.11      9.36 o 
   0  21   2      311.57      302.79      9.57 o 
   1  21   2      202.71      215.51      8.58 o 
   2  21   2       36.38       42.03      4.10 o 
   3  21   2       23.35       19.11      4.08 o 
   4  21   2        0.92        0.77      2.35 o 
   5  21   2       46.17       44.73      3.94 o 
   6  21   2       16.10       19.08      4.41 o 
  -7  22   2        2.45       10.25      3.83 o 
  -6  22   2        4.12        2.84      2.55 o 
  -5  22   2        0.07        1.40      2.32 o 
  -4  22   2        0.10        1.07      2.02 o 
  -3  22   2        3.84        1.09      2.43 o 
  -2  22   2        0.44        5.26      2.25 o 
  -1  22   2      125.49      123.07      5.52 o 
   0  22   2      543.08      546.54     11.58 o 
   1  22   2      568.04      574.21     14.49 o 
   2  22   2       35.81       43.13      6.12 o 
   3  22   2       16.96       19.34      3.94 o 
   4  22   2        0.17       -0.27      2.42 o 
   5  22   2        1.60       -0.55      3.09 o 
   6  22   2        1.73        0.54      3.27 o 
  -7  23   2        1.28       -1.38      4.87 o 
  -6  23   2       36.46       40.69      4.41 o 
  -5  23   2        2.48        2.49      2.48 o 
  -4  23   2        9.17       12.31      2.68 o 
  -3  23   2      124.12      129.04      6.24 o 
  -2  23   2       80.37       90.36      5.65 o 
  -1  23   2       67.73       64.08      5.28 o 
   0  23   2      129.94      142.81      6.16 o 
   1  23   2        1.48        3.91      2.52 o 
   2  23   2       37.76       51.19      5.37 o 
   3  23   2        1.39       -1.16      2.91 o 
   4  23   2        3.39        1.15      2.46 o 
   5  23   2        0.00       -1.46      2.29 o 
   6  23   2        8.37        8.66      4.01 o 
  -6  24   2        1.96        4.83      2.99 o 
  -5  24   2       17.79       19.29      3.33 o 
  -4  24   2        0.14       -1.17      2.25 o 
  -3  24   2       10.49       14.68      3.30 o 
  -2  24   2       15.29        8.20      3.33 o 
  -1  24   2       11.89       12.40      3.81 o 
   0  24   2        0.18        2.43      2.45 o 
   1  24   2        5.02        7.00      3.57 o 
   2  24   2       13.32        8.78      3.64 o 
   3  24   2        1.58       -1.57      2.81 o 
   4  24   2        1.71        0.17      2.42 o 
   5  24   2        0.02        0.12      3.26 o 
   6  24   2        9.05        9.76      4.37 o 
  -6  25   2        0.89       -0.98      3.00 o 
  -5  25   2        0.08       -1.77      2.62 o 
  -4  25   2        0.09        2.91      2.59 o 
  -3  25   2        1.30        4.94      2.59 o 
  -2  25   2       54.47       54.45      5.05 o 
  -1  25   2       27.82       23.40      3.78 o 
   0  25   2       16.05       15.44      3.52 o 
   1  25   2        1.16       -0.53      2.11 o 
   2  25   2        0.22        1.02      4.91 o 
   3  25   2        9.80       10.85      4.06 o 
   4  25   2        0.16        1.11      2.69 o 
   5  25   2        4.49        4.94      2.97 o 
  -6  26   2        6.08        2.14      4.51 o 
  -5  26   2       11.57       15.70      3.71 o 
  -4  26   2       20.19       30.43      4.26 o 
  -3  26   2        2.42        3.88      2.65 o 
  -2  26   2      163.68      186.78      9.99 o 
  -1  26   2      120.19      119.67      8.33 o 
   0  26   2       30.26       40.17      5.29 o 
   1  26   2       47.56       53.20      5.25 o 
   2  26   2        0.23        1.77      2.92 o 
   3  26   2        1.79       -3.20      3.39 o 
   4  26   2        4.97        4.73      3.16 o 
   5  26   2        0.37        1.52      3.04 o 
  -5  27   2        2.55        1.77      2.98 o 
  -4  27   2        5.69        9.69      3.28 o 
  -3  27   2       47.66       49.84      5.37 o 
  -2  27   2       44.93       56.73      5.25 o 
  -1  27   2        1.41        6.47      2.98 o 
   0  27   2        0.01        1.88      3.72 o 
   1  27   2       15.36       18.49      3.76 o 
   2  27   2       61.81       54.26      6.64 o 
   3  27   2        1.96        2.05      3.35 o 
   4  27   2        0.92        5.02      3.45 o 
   5  27   2       10.65       22.98      5.59 o 
  -5  28   2       13.65       18.03      4.09 o 
  -4  28   2        2.52        2.58      3.12 o 
  -3  28   2       17.13       22.36      4.04 o 
  -2  28   2        9.62        6.41      3.01 o 
  -1  28   2        6.06       12.21      6.65 o 
   0  28   2        0.84        1.55      3.98 o 
   1  28   2        0.04        1.74      3.72 o 
   2  28   2        0.94        4.83      3.66 o 
   3  28   2       28.48       24.58      5.54 o 
   4  28   2        0.00        3.87      3.30 o 
  -4  29   2        0.70       -1.14      2.95 o 
  -3  29   2        9.31        6.82      3.34 o 
  -2  29   2        3.09       -0.45      3.08 o 
  -1  29   2        0.11        2.78      3.72 o 
   0  29   2       12.59        7.17      4.76 o 
   1  29   2        4.34        4.41      3.32 o 
   2  29   2        0.50        7.34      5.21 o 
   3  29   2       13.71       17.06      4.16 o 
   4  29   2        0.18        3.43      3.60 o 
  -4  30   2        3.98        4.70      3.21 o 
  -3  30   2       14.09       19.91      4.09 o 
  -2  30   2        0.05        2.40      3.37 o 
  -1  30   2        5.04        5.78      4.17 o 
   0  30   2       38.67       34.43      7.75 o 
   1  30   2       14.98        5.48      7.49 o 
   2  30   2        1.24        5.93      3.76 o 
   3  30   2        3.11       12.04      4.34 o 
  -3  31   2        0.47        6.44      4.01 o 
  -2  31   2        2.57       -1.55      5.96 o 
  -1  31   2       15.75       17.90      5.56 o 
   0  31   2        7.24       10.16      8.13 o 
   1  31   2       27.24       23.93     10.63 o 
   2  31   2        2.94        7.38      5.65 o 
  -2  32   2        1.96        6.41      4.81 o 
  -1  32   2        4.24        3.51      4.41 o 
   0  32   2       15.95       11.67      8.66 o 
   1  32   2        0.80       -1.11      7.04 o 
 -10   1   3        5.87        2.91      3.82 o 
  -9   1   3        0.93        0.29      3.40 o 
  -8   1   3        0.76        1.52      2.50 o 
  -7   1   3        0.23        1.88      2.38 o 
  -6   1   3       67.41       83.43      4.14 o 
  -5   1   3       18.08       14.15      1.75 o 
  -4   1   3      267.43      293.17      4.98 o 
  -3   1   3      175.16      171.48      4.41 o 
  -2   1   3      119.64      142.37      4.82 o 
  -1   1   3      266.51      291.18      4.55 o 
   0   1   3     3495.04     3481.53     32.14 o 
   1   1   3      738.60      770.22      9.85 o 
   2   1   3      270.26      284.12      4.02 o 
   3   1   3       91.93       96.44      3.15 o 
   4   1   3       12.64       11.17      1.72 o 
   5   1   3        9.42       11.37      1.96 o 
   6   1   3        9.82        8.02      2.47 o 
   7   1   3        1.15       -1.03      2.53 o 
   8   1   3        5.17        2.40      3.27 o 
 -10   2   3        1.24        0.69      3.46 o 
  -9   2   3        2.17        3.47      2.99 o 
  -8   2   3        0.91       -0.63      2.95 o 
  -7   2   3       49.32       47.39      3.83 o 
  -6   2   3      248.83      259.44      7.13 o 
  -5   2   3      181.29      170.83      4.04 o 
  -4   2   3      261.95      288.92      4.77 o 
  -3   2   3      532.47      543.97      6.61 o 
  -2   2   3      314.82      329.35      7.00 o 
  -1   2   3      259.63      261.04      3.99 o 
   0   2   3      721.13      751.91     18.44 o 
   1   2   3     1978.05     1827.62     15.95 o 
   2   2   3       50.65       45.47      1.95 o 
   3   2   3      414.36      406.42      5.71 o 
   4   2   3       51.98       51.83      2.60 o 
   5   2   3        0.12       -0.49      1.56 o 
   6   2   3        0.09       -0.41      1.98 o 
   7   2   3        1.42        3.28      2.56 o 
   8   2   3        8.16        2.94      4.69 o 
 -10   3   3        5.06        6.41      4.09 o 
  -9   3   3        2.99        0.99      3.46 o 
  -8   3   3        0.13        0.39      2.52 o 
  -7   3   3        0.31        1.02      2.17 o 
  -6   3   3       19.38       23.91      2.80 o 
  -5   3   3      158.48      165.49      4.06 o 
  -4   3   3     3359.73     3426.23     25.39 o 
  -3   3   3      105.62       94.56      2.70 o 
  -2   3   3      122.07      134.68      3.48 o 
  -1   3   3      929.40      916.65      9.25 o 
   0   3   3     1296.06     1320.31     12.44 o 
   1   3   3     2600.69     2434.37     21.99 o 
   2   3   3      296.07      299.44      4.43 o 
   3   3   3      879.11      860.88      9.23 o 
   4   3   3       17.83       20.54      1.99 o 
   5   3   3       11.54        7.11      1.81 o 
   6   3   3       22.90       22.62      3.01 o 
   7   3   3       13.73       11.53      2.84 o 
   8   3   3       54.48       53.87     15.83 o 
 -10   4   3        0.00        0.42      3.67 o 
  -9   4   3        0.40        0.48      3.49 o 
  -8   4   3        1.65        3.86      5.40 o 
  -7   4   3        6.98        9.56      2.79 o 
  -6   4   3       15.25       13.00      2.24 o 
  -5   4   3        4.50        5.11      1.61 o 
  -4   4   3     3019.45     2961.84     21.26 o 
  -3   4   3     1052.24     1057.09     10.15 o 
  -2   4   3     1276.73     1380.97     12.86 o 
  -1   4   3       22.21       21.50      1.38 o 
   0   4   3     1446.26     1456.12     11.83 o 
   1   4   3      322.82      353.94      5.05 o 
   2   4   3     3433.57     3674.43     28.47 o 
   3   4   3      590.34      625.69      7.34 o 
   4   4   3       51.02       55.26      2.58 o 
   5   4   3       53.69       50.06      2.53 o 
   6   4   3        7.49       10.64      1.77 o 
   7   4   3        8.44        8.26      1.93 o 
   8   4   3        1.43       -3.54      8.49 o 
  -9   5   3        0.06       -1.40      3.47 o 
  -8   5   3        0.03        1.49      2.61 o 
  -7   5   3       14.32       10.08      2.66 o 
  -6   5   3       42.85       50.92      3.85 o 
  -5   5   3       83.06       79.31      2.83 o 
  -4   5   3     2001.02     2126.69     15.07 o 
  -3   5   3       35.04       52.40      2.02 o 
  -2   5   3      377.71      414.54      5.31 o 
  -1   5   3      165.32      182.79      2.92 o 
   0   5   3      892.14      903.11      9.34 o 
   1   5   3        6.82       17.73      1.61 o 
   2   5   3       27.56       38.50      1.99 o 
   3   5   3      259.55      270.24      4.32 o 
   4   5   3       20.71       27.85      2.13 o 
   5   5   3       17.19       14.20      2.78 o 
   6   5   3       55.28       46.91      3.67 o 
   7   5   3        8.23       10.50      3.98 o 
   8   5   3       13.37       19.24      7.63 o 
  -9   6   3        2.47        2.80      3.78 o 
  -8   6   3       30.68       31.88      4.34 o 
  -7   6   3       81.42       72.98      4.61 o 
  -6   6   3      112.51      121.53      5.20 o 
  -5   6   3      150.16      156.38      3.95 o 
  -4   6   3      406.98      409.23      5.75 o 
  -3   6   3     1508.30     1426.05     11.61 o 
  -2   6   3     3729.22     3784.65     24.72 o 
  -1   6   3      493.65      467.08      5.28 o 
   0   6   3      732.27      748.55      8.42 o 
   1   6   3     1756.13     1684.04     15.25 o 
   2   6   3     4573.85     4574.04     32.29 o 
   3   6   3       12.07       14.90      1.47 o 
   4   6   3       34.45       36.68      2.30 o 
   5   6   3       18.84       20.40      2.36 o 
   6   6   3       10.12        8.91      2.69 o 
   7   6   3        0.12        0.83      3.34 o 
   8   6   3       29.21       30.70      9.01 o 
  -9   7   3        8.97       14.05      3.24 o 
  -8   7   3        5.45        1.66      2.65 o 
  -7   7   3       10.04        4.55      2.66 o 
  -6   7   3      625.19      629.03     11.19 o 
  -5   7   3        8.03        8.61      2.30 o 
  -4   7   3      324.37      296.99      4.83 o 
  -3   7   3       84.93       91.70      2.80 o 
  -2   7   3     1322.09     1304.32     11.03 o 
  -1   7   3      413.11      395.38      4.56 o 
   0   7   3      169.94      154.14      3.26 o 
   1   7   3      119.61      130.01      3.36 o 
   2   7   3      272.34      268.91      4.65 o 
   3   7   3     1523.69     1592.88     13.43 o 
   4   7   3      329.22      324.17      5.48 o 
   5   7   3        4.84        5.82      2.02 o 
   6   7   3        0.74        1.56      2.22 o 
   7   7   3        0.20        1.71      2.48 o 
   8   7   3        0.33       10.17      4.75 o 
  -9   8   3       13.08       14.87      3.42 o 
  -8   8   3       23.18       16.27      2.87 o 
  -7   8   3       22.60       18.75      3.43 o 
  -6   8   3      591.90      540.29     10.41 o 
  -5   8   3       16.74       12.13      2.58 o 
  -4   8   3       89.75       76.57      2.46 o 
  -3   8   3        0.13        1.95      0.94 o 
  -2   8   3      107.87       90.43      2.63 o 
  -1   8   3      883.18      881.46      7.88 o 
   0   8   3      765.80      852.24      9.55 o 
   1   8   3       15.45        8.68      1.50 o 
   2   8   3      158.22      174.96      3.83 o 
   3   8   3       15.11       11.23      1.50 o 
   4   8   3        5.95        6.71      1.77 o 
   5   8   3       17.10       22.86      2.87 o 
   6   8   3       33.54       48.78      4.12 o 
   7   8   3       21.97       20.44      5.37 o 
   8   8   3        0.72       11.45      5.11 o 
  -9   9   3       10.89       15.28      4.62 o 
  -8   9   3        9.68        6.75      2.54 o 
  -7   9   3       39.73       32.33      3.88 o 
  -6   9   3      256.62      226.07      6.37 o 
  -5   9   3        1.66       -1.16      1.90 o 
  -4   9   3       71.56       75.94      2.58 o 
  -3   9   3       86.18       92.98      2.59 o 
  -2   9   3     2489.58     2569.85     18.10 o 
  -1   9   3      309.77      300.21      4.44 o 
   0   9   3     2002.52     2075.92     18.49 o 
   1   9   3      399.16      488.46      6.77 o 
   2   9   3      150.24      149.29      3.83 o 
   3   9   3        0.73       -0.25      1.15 o 
   4   9   3      186.05      185.37      5.15 o 
   5   9   3        2.01        1.30      1.96 o 
   6   9   3       20.82       28.75      3.65 o 
   7   9   3        0.21        1.87      2.76 o 
   8   9   3        2.26        9.01      8.43 o 
  -9  10   3        2.72        7.99      3.04 o 
  -8  10   3       39.33       32.12      3.68 o 
  -7  10   3       38.24       39.92      3.65 o 
  -6  10   3       10.68        9.89      2.22 o 
  -5  10   3        1.22        5.35      2.04 o 
  -4  10   3        4.74        6.40      1.73 o 
  -3  10   3      784.81      799.80      9.20 o 
  -2  10   3      885.81     1029.42      9.90 o 
  -1  10   3       91.06       89.50      2.58 o 
   0  10   3     2582.70     2792.73     21.74 o 
   1  10   3      256.34      241.72      4.21 o 
   2  10   3       69.84       66.20      2.91 o 
   3  10   3      105.53       99.17      3.58 o 
   4  10   3       35.25       41.03      3.81 o 
   5  10   3       38.44       41.86      4.09 o 
   6  10   3       66.27       67.47      7.06 o 
   7  10   3       10.12       10.67      3.77 o 
   8  10   3        2.28        7.85      4.93 o 
  -9  11   3        0.01       -2.36      2.36 o 
  -8  11   3       45.46       47.02      4.21 o 
  -7  11   3       13.59       12.74      2.63 o 
  -6  11   3        4.15        2.10      1.81 o 
  -5  11   3        8.09        3.39      1.77 o 
  -4  11   3       78.39       84.22      3.72 o 
  -3  11   3       29.58       32.40      1.76 o 
  -2  11   3      685.89      693.94      9.60 o 
  -1  11   3      125.09      109.03      2.90 o 
   0  11   3      877.41      814.27      8.70 o 
   1  11   3        7.57        4.20      1.12 o 
   2  11   3        0.40       -0.61      1.07 o 
   3  11   3       71.98       73.64      3.31 o 
   4  11   3      355.46      347.70      8.58 o 
   5  11   3      120.55      126.75      6.26 o 
   6  11   3       19.32       16.70      4.18 o 
   7  11   3        4.67        6.09      4.08 o 
   8  11   3        0.30        0.78      4.04 o 
  -9  12   3        0.02        5.19      2.81 o 
  -8  12   3       17.61       22.65      3.62 o 
  -7  12   3        1.91        3.22      2.00 o 
  -6  12   3       23.98       23.84      3.03 o 
  -5  12   3       41.81       41.12      3.08 o 
  -4  12   3      187.93      185.05      4.77 o 
  -3  12   3      377.60      339.91      5.50 o 
  -2  12   3     1502.34     1474.51     12.59 o 
  -1  12   3       98.58      119.79      3.15 o 
   0  12   3        0.04        5.67      1.25 o 
   1  12   3      601.41      574.11      7.23 o 
   2  12   3       86.97       84.97      3.08 o 
   3  12   3       64.82       57.75      3.27 o 
   4  12   3      111.92      108.67      5.78 o 
   5  12   3        2.06        3.51      2.94 o 
   6  12   3       70.93       75.29      6.23 o 
   7  12   3        4.32        7.48      3.90 o 
   8  12   3        3.21        9.96      3.29 o 
  -9  13   3        0.37       -0.40      2.73 o 
  -8  13   3       59.33       55.34      4.92 o 
  -7  13   3        2.37        1.20      2.15 o 
  -6  13   3        0.85       -0.30      1.93 o 
  -5  13   3        8.78        6.69      2.23 o 
  -4  13   3        7.27        4.13      1.56 o 
  -3  13   3        3.03        3.77      1.28 o 
  -2  13   3       17.10       22.30      1.53 o 
  -1  13   3      232.11      234.56      4.50 o 
   0  13   3      185.77      201.17      3.99 o 
   1  13   3      587.20      584.04      7.90 o 
   2  13   3       44.58       44.82      2.55 o 
   3  13   3        7.11        9.31      2.64 o 
   4  13   3        9.95        8.88      2.01 o 
   5  13   3       12.07        7.53      2.87 o 
   6  13   3       53.89       65.37      5.36 o 
   7  13   3        2.62        4.54      5.37 o 
   8  13   3        0.36        4.05      3.06 o 
  -9  14   3        5.43        5.74      2.92 o 
  -8  14   3        0.01        4.49      2.63 o 
  -7  14   3        5.91        2.40      2.20 o 
  -6  14   3       13.18        7.24      2.41 o 
  -5  14   3        3.68        2.75      1.72 o 
  -4  14   3      105.47      108.32      4.20 o 
  -3  14   3      146.02      138.51      4.67 o 
  -2  14   3        4.72        3.44      1.68 o 
  -1  14   3       77.68       72.60      2.62 o 
   0  14   3      164.91      170.61      3.84 o 
   1  14   3       17.94       23.68      2.25 o 
   2  14   3      748.52      714.26     10.79 o 
   3  14   3      111.10      119.18      5.69 o 
   4  14   3       10.25       10.14      1.94 o 
   5  14   3        1.61        2.18      2.52 o 
   6  14   3        0.06        2.63      3.10 o 
   7  14   3        0.56       -2.63      3.65 o 
  -9  15   3        0.86        5.16      3.83 o 
  -8  15   3       10.23        6.38      3.04 o 
  -7  15   3        6.61        6.16      2.62 o 
  -6  15   3       76.06       67.10      3.86 o 
  -5  15   3       59.20       60.97      3.80 o 
  -4  15   3       10.16       10.80      1.98 o 
  -3  15   3        0.46       -1.48      1.48 o 
  -2  15   3       47.52       45.55      2.26 o 
  -1  15   3     1120.90     1139.64     11.00 o 
   0  15   3     1187.21     1138.19     11.76 o 
   1  15   3      101.75      102.41      3.63 o 
   2  15   3      319.36      317.11      7.60 o 
   3  15   3      134.38      143.56      6.80 o 
   4  15   3        3.46        1.74      1.90 o 
   5  15   3        2.91        3.23      2.70 o 
   6  15   3       11.58       13.74      3.70 o 
   7  15   3        1.49        2.85      4.12 o 
  -8  16   3        0.06        6.70      3.27 o 
  -7  16   3       17.22       23.89      3.58 o 
  -6  16   3       10.56       12.08      2.38 o 
  -5  16   3       21.01       15.94      2.37 o 
  -4  16   3      101.56      103.72      4.81 o 
  -3  16   3      425.83      392.04      8.11 o 
  -2  16   3      188.73      174.80      4.79 o 
  -1  16   3        0.59       -1.16      1.16 o 
   0  16   3       63.23       77.94      3.17 o 
   1  16   3        4.67       11.84      1.94 o 
   2  16   3      607.35      588.95     10.90 o 
   3  16   3        0.06       -2.24      2.24 o 
   4  16   3       65.75       78.07      5.25 o 
   5  16   3      137.42      146.87      7.70 o 
   6  16   3       25.53       22.33      4.36 o 
   7  16   3        5.39        6.91      4.63 o 
  -8  17   3        0.11        3.61      2.76 o 
  -7  17   3        3.15        1.02      2.36 o 
  -6  17   3       24.94       19.58      2.81 o 
  -5  17   3       12.50       13.16      3.14 o 
  -4  17   3       48.14       47.43      3.76 o 
  -3  17   3       23.49       20.41      2.81 o 
  -2  17   3       54.91       53.23      3.15 o 
  -1  17   3      188.74      175.95      4.90 o 
   0  17   3       48.31       48.08      2.79 o 
   1  17   3       13.85       15.02      2.28 o 
   2  17   3       31.34       35.98      3.48 o 
   3  17   3       15.34       22.26      3.85 o 
   4  17   3        5.30        1.59      2.31 o 
   5  17   3       31.59       32.86      4.64 o 
   6  17   3        4.43        3.84      3.26 o 
   7  17   3        0.11        0.61      3.28 o 
  -8  18   3        1.59       -1.13      3.47 o 
  -7  18   3       15.27       22.64      4.48 o 
  -6  18   3        2.28        4.21      2.50 o 
  -5  18   3        0.00        2.35      2.14 o 
  -4  18   3       65.34       63.41      4.24 o 
  -3  18   3       38.24       35.99      3.36 o 
  -2  18   3      184.47      182.33      5.01 o 
  -1  18   3       12.64       11.23      2.44 o 
   0  18   3      920.68      904.07     10.90 o 
   1  18   3       38.27       44.58      3.17 o 
   2  18   3      130.96      137.82      6.85 o 
   3  18   3       20.02       15.61      3.44 o 
   4  18   3       30.05       36.66      3.99 o 
   5  18   3       82.33       75.15      6.30 o 
   6  18   3       17.00       13.04      4.27 o 
   7  18   3        0.40       11.54      4.25 o 
  -8  19   3        0.16        1.46      3.42 o 
  -7  19   3        0.57       -1.79      3.07 o 
  -6  19   3        0.05       -2.18      2.18 o 
  -5  19   3        0.26       -0.94      2.53 o 
  -4  19   3       75.98       77.69      4.65 o 
  -3  19   3      230.47      184.12      6.00 o 
  -2  19   3      191.18      187.41      5.92 o 
  -1  19   3     1131.46     1093.89     15.34 o 
   0  19   3       42.65       43.59      3.19 o 
   1  19   3       17.86       13.93      2.60 o 
   2  19   3        4.27        2.65      2.86 o 
   3  19   3      109.34      106.28      6.77 o 
   4  19   3       15.77       19.89      3.42 o 
   5  19   3       95.21      102.12      7.38 o 
   6  19   3        2.15        3.68      3.73 o 
   7  19   3        0.63        6.67      4.07 o 
  -8  20   3        0.03       -1.58      3.41 o 
  -7  20   3        0.15        6.88      3.53 o 
  -6  20   3        0.47       -2.41      2.65 o 
  -5  20   3        1.64       -0.85      2.20 o 
  -4  20   3        0.44       -1.34      2.12 o 
  -3  20   3      213.80      196.15      6.39 o 
  -2  20   3        9.73       12.64      2.69 o 
  -1  20   3      132.09      112.39      5.22 o 
   0  20   3        1.65        2.30      1.97 o 
   1  20   3        0.04        0.75      1.95 o 
   2  20   3       69.88       65.02      5.59 o 
   3  20   3        6.48        2.56      2.86 o 
   4  20   3       60.00       75.09      5.42 o 
   5  20   3        2.30        7.42      3.52 o 
   6  20   3        0.70       -1.04      3.57 o 
  -7  21   3        2.51       10.56      3.87 o 
  -6  21   3        0.05       -0.88      2.39 o 
  -5  21   3       11.44        7.98      2.66 o 
  -4  21   3        9.14        6.68      2.35 o 
  -3  21   3       67.15       69.32      4.72 o 
  -2  21   3      100.37      103.06      5.69 o 
  -1  21   3       12.62       14.77      2.78 o 
   0  21   3       34.67       34.86      3.66 o 
   1  21   3       33.26       37.77      4.53 o 
   2  21   3       25.03       21.55      4.02 o 
   3  21   3        6.93        6.65      3.27 o 
   4  21   3       18.67       14.20      3.32 o 
   5  21   3        1.18       -1.65      2.90 o 
   6  21   3        1.89        3.05      3.57 o 
  -7  22   3        1.43        1.90      6.98 o 
  -6  22   3        0.69        0.67      2.70 o 
  -5  22   3        7.25        5.76      2.61 o 
  -4  22   3        0.49        0.65      2.25 o 
  -3  22   3        1.46        1.72      2.08 o 
  -2  22   3      339.39      378.24      9.97 o 
  -1  22   3       98.92       94.65      5.80 o 
   0  22   3      104.56      109.82      5.72 o 
   1  22   3       17.23       11.88      4.35 o 
   2  22   3       49.06       65.10      6.69 o 
   3  22   3        0.63       -1.24      2.81 o 
   4  22   3        3.18        3.50      2.81 o 
   5  22   3        0.53        2.54      5.16 o 
   6  22   3        0.01        6.02      3.57 o 
  -7  23   3        0.73        0.40      3.61 o 
  -6  23   3        0.19        1.09      2.97 o 
  -5  23   3        0.68        1.15      2.54 o 
  -4  23   3        3.46        7.86      2.61 o 
  -3  23   3       28.20       25.13      3.89 o 
  -2  23   3      264.63      247.39     10.80 o 
  -1  23   3      103.90      113.66      6.71 o 
   0  23   3       11.79       10.49      2.72 o 
   1  23   3       47.85       57.57      7.17 o 
   2  23   3        0.46       -2.14      3.76 o 
   3  23   3       26.17       33.89      5.55 o 
   4  23   3        0.64        2.08      2.78 o 
   5  23   3       12.40       10.60      4.44 o 
   6  23   3       22.71       32.59      5.64 o 
  -6  24   3        8.17        8.65      3.65 o 
  -5  24   3        3.89        6.70      2.88 o 
  -4  24   3      108.61      118.76      6.55 o 
  -3  24   3        0.14        4.68      2.59 o 
  -2  24   3      513.35      546.07     13.81 o 
  -1  24   3       88.45       83.72      7.76 o 
   0  24   3       63.72       63.19      5.46 o 
   1  24   3        3.18       14.98      4.15 o 
   2  24   3        0.18        2.32      3.68 o 
   3  24   3       23.01       25.22      5.94 o 
   4  24   3       18.75       28.06      4.63 o 
   5  24   3       11.26       13.11      4.67 o 
  -6  25   3        6.03       13.50      4.00 o 
  -5  25   3       48.94       43.44      4.85 o 
  -4  25   3       25.37       27.93      4.08 o 
  -3  25   3       28.20       41.28      4.58 o 
  -2  25   3       34.50       33.61      6.80 o 
  -1  25   3       57.93       57.92      6.94 o 
   0  25   3      105.17      118.62      7.11 o 
   1  25   3        1.73        5.88      3.89 o 
   2  25   3        0.25        3.82      4.61 o 
   3  25   3        7.28        4.80      4.62 o 
   4  25   3       50.51       69.56      7.19 o 
   5  25   3        0.05       -2.73      2.73 o 
  -6  26   3        0.00        0.25      2.99 o 
  -5  26   3        7.06        9.26      3.42 o 
  -4  26   3        0.93        6.08      3.19 o 
  -3  26   3        2.16        4.48      2.88 o 
  -2  26   3        4.56       10.67      3.27 o 
  -1  26   3        0.00        0.66      2.62 o 
   0  26   3       23.30       22.03      3.90 o 
   1  26   3       41.21       50.01     12.55 o 
   2  26   3        3.09        1.88      3.95 o 
   3  26   3        1.79        0.95      3.72 o 
   4  26   3        5.55        8.18      4.28 o 
   5  26   3        0.01       -1.00      2.68 o 
  -5  27   3        1.80        6.49      3.26 o 
  -4  27   3       22.78       11.50      4.01 o 
  -3  27   3        0.00        4.64      2.86 o 
  -2  27   3       20.95       16.66      3.96 o 
  -1  27   3        5.43        2.95      3.61 o 
   0  27   3        0.00       -2.87      4.68 o 
   1  27   3        8.83       12.67      5.92 o 
   2  27   3        3.64        3.59      3.40 o 
   3  27   3        2.14        1.20      3.77 o 
   4  27   3        1.97        3.79      3.61 o 
  -5  28   3       15.14       15.03      4.09 o 
  -4  28   3       12.54       -2.74      5.99 o 
  -3  28   3       33.40       38.14      5.34 o 
  -2  28   3        3.18        2.81      3.33 o 
  -1  28   3       19.92       23.52      5.53 o 
   0  28   3        4.14       -5.41      5.50 o 
   1  28   3       21.90       30.21      5.45 o 
   2  28   3       18.74       16.15      5.14 o 
   3  28   3        0.79       -2.29      3.37 o 
   4  28   3       16.33       25.17      4.80 o 
  -4  29   3        0.12       -2.67      4.24 o 
  -3  29   3        0.24        7.13      3.52 o 
  -2  29   3       14.30       20.61      4.91 o 
  -1  29   3       17.12       12.90      4.81 o 
   0  29   3       23.63       20.36      9.43 o 
   1  29   3       27.55       37.92      5.92 o 
   2  29   3        0.66        1.49      3.54 o 
   3  29   3       12.73       21.12      7.09 o 
  -4  30   3        3.01        7.69      3.83 o 
  -3  30   3        0.01        4.94      3.47 o 
  -2  30   3        9.13        7.13      4.75 o 
  -1  30   3        0.34        8.51      7.12 o 
   0  30   3        2.25       13.38      8.15 o 
   1  30   3        8.76        6.04      7.07 o 
   2  30   3        3.13        6.95      4.30 o 
  -3  31   3        3.01        4.75      4.10 o 
  -2  31   3        5.31        9.88      4.65 o 
  -1  31   3        4.17        1.33      5.53 o 
   0  31   3        4.24        7.86      7.73 o 
   1  31   3        2.70       -2.01      6.43 o 
   2  31   3        0.02        2.08      4.47 o 
  -2  32   3        1.77        1.02      4.82 o 
  -1  32   3        4.09        7.00      6.72 o 
   0  32   3        1.43        5.73      6.64 o 
 -10   0   4        1.24        3.89      5.21 o 
  -9   0   4        7.04        3.84      4.23 o 
  -8   0   4       28.19       18.87      6.49 o 
  -7   0   4        0.70       -0.85      4.58 o 
  -6   0   4       79.67       85.28      5.79 o 
  -5   0   4        6.55       10.44      2.77 o 
  -4   0   4       45.63       61.90      4.19 o 
  -3   0   4      494.61      487.40     13.53 o 
  -2   0   4     1282.93     1363.11     16.56 o 
  -1   0   4    11414.29    10930.03    111.10 o 
   0   0   4       21.25       14.20      2.59 o 
   1   0   4      894.94      866.99     19.39 o 
   2   0   4       33.00       40.08      3.41 o 
   3   0   4      309.76      282.54      6.00 o 
   4   0   4       17.44       12.36      3.13 o 
   5   0   4        2.94        1.31      8.64 o 
   6   0   4      371.06      357.80     12.38 o 
   7   0   4       37.13       49.90      7.18 o 
   8   0   4        1.24       -2.09      5.00 o 
 -10   1   4        0.02        2.73      4.23 o 
  -9   1   4        0.92       -2.84      2.84 o 
  -8   1   4       24.75       27.66      5.01 o 
  -7   1   4        0.33        0.75      2.26 o 
  -6   1   4        2.27       -1.78      1.85 o 
  -5   1   4       65.57       57.27      3.39 o 
  -4   1   4       34.71       32.65      2.56 o 
  -3   1   4      324.75      316.90      5.69 o 
  -2   1   4      183.34      224.56      4.42 o 
  -1   1   4      424.05      453.56      6.24 o 
   0   1   4     1010.62     1028.49     10.93 o 
   1   1   4       48.79       33.26      3.46 o 
   2   1   4       26.80       32.53      1.49 o 
   3   1   4       37.82       35.92      2.40 o 
   4   1   4        8.58        9.28      2.14 o 
   5   1   4        2.37        1.58      1.87 o 
   6   1   4       35.39       43.95      4.13 o 
   7   1   4        6.76        6.84      3.13 o 
   8   1   4        0.09       -0.39      3.62 o 
 -10   2   4        0.41        0.20      3.82 o 
  -9   2   4        0.22       -1.91      3.46 o 
  -8   2   4        2.46       -2.51      2.51 o 
  -7   2   4        1.01       -2.29      2.86 o 
  -6   2   4       35.16       35.85      4.06 o 
  -5   2   4       69.17       68.16      3.39 o 
  -4   2   4      303.36      333.57      5.77 o 
  -3   2   4      208.09      192.70      5.10 o 
  -2   2   4      839.93      794.50      9.77 o 
  -1   2   4      109.39       94.16      2.70 o 
   0   2   4     3078.53     3368.72     25.58 o 
   1   2   4      694.53      727.30      9.60 o 
   2   2   4      114.15      117.87      2.61 o 
   3   2   4      158.73      157.17      4.09 o 
   4   2   4      268.06      262.69      6.14 o 
   5   2   4        0.63        2.70      2.09 o 
   6   2   4       12.61       22.50      5.14 o 
   7   2   4       71.91       66.28      5.34 o 
   8   2   4        2.38       -3.02      3.46 o 
 -10   3   4        1.36        1.44      3.43 o 
  -9   3   4        0.01       -0.58      7.02 o 
  -8   3   4        3.18        1.11      2.62 o 
  -7   3   4        1.25        2.42      2.47 o 
  -6   3   4       46.62       53.50      3.53 o 
  -5   3   4       39.13       35.26      2.66 o 
  -4   3   4       98.58      114.14      3.50 o 
  -3   3   4        2.44        2.92      1.49 o 
  -2   3   4        9.94        3.58      1.30 o 
  -1   3   4      373.36      364.79      5.63 o 
   0   3   4      494.30      557.20      6.67 o 
   1   3   4      174.97      236.89      4.39 o 
   2   3   4      253.13      234.40      4.42 o 
   3   3   4       65.32       74.46      2.91 o 
   4   3   4      144.65      144.20      4.73 o 
   5   3   4       35.59       39.19      4.22 o 
   6   3   4        0.81        3.22      2.43 o 
   7   3   4        4.43        3.35      3.03 o 
   8   3   4        0.36        4.00      3.75 o 
 -10   4   4        1.16        2.04      3.49 o 
  -9   4   4        6.84        3.32      3.98 o 
  -8   4   4        9.35        4.36      2.90 o 
  -7   4   4       26.96       22.00      3.35 o 
  -6   4   4      193.36      193.51      6.15 o 
  -5   4   4      387.49      381.98      6.76 o 
  -4   4   4       35.22       27.45      2.06 o 
  -3   4   4       24.66       31.86      2.43 o 
  -2   4   4     1833.56     1809.18     17.79 o 
  -1   4   4     2466.39     2439.50     21.79 o 
   0   4   4      475.45      477.25      5.81 o 
   1   4   4      609.84      661.25      8.17 o 
   2   4   4       91.03       74.85      2.50 o 
   3   4   4        1.53        1.14      1.16 o 
   4   4   4      101.28      108.91      3.89 o 
   5   4   4        0.66       -1.09      2.30 o 
   6   4   4        7.74        8.89      3.78 o 
   7   4   4       16.14       21.44      3.57 o 
   8   4   4       30.45       46.42      5.34 o 
 -10   5   4        1.03        1.71      4.39 o 
  -9   5   4        0.64        0.00      3.83 o 
  -8   5   4       14.14       15.12      3.73 o 
  -7   5   4       26.16       30.32      3.94 o 
  -6   5   4      588.22      549.56     10.47 o 
  -5   5   4        5.58        4.14      1.79 o 
  -4   5   4       15.17       15.28      1.74 o 
  -3   5   4      226.05      243.72      5.44 o 
  -2   5   4        9.89        7.42      1.50 o 
  -1   5   4      353.01      357.29      4.97 o 
   0   5   4        2.29        4.21      0.92 o 
   1   5   4     4564.64     4453.17     43.23 o 
   2   5   4      639.20      633.02      7.21 o 
   3   5   4      200.73      193.95      3.86 o 
   4   5   4       62.38       60.99      3.72 o 
   5   5   4      120.20      118.12      6.14 o 
   6   5   4       60.42       68.07      4.88 o 
   7   5   4        0.27        1.97      2.67 o 
   8   5   4        3.71        0.44      6.59 o 
 -10   6   4        1.50       -0.11      6.74 o 
  -9   6   4        2.26       -0.32      4.01 o 
  -8   6   4        0.97        1.95      2.80 o 
  -7   6   4        0.03        3.15      2.65 o 
  -6   6   4      459.37      454.68      9.60 o 
  -5   6   4       59.80       64.72      3.17 o 
  -4   6   4       13.39       10.49      1.58 o 
  -3   6   4       89.11       92.32      2.76 o 
  -2   6   4       23.09       30.47      1.90 o 
  -1   6   4     1387.56     1411.01     11.48 o 
   0   6   4      897.87      955.52     10.55 o 
   1   6   4      865.35      839.42     11.51 o 
   2   6   4     1222.14     1299.17     11.98 o 
   3   6   4      214.43      228.52      4.81 o 
   4   6   4        5.64        8.51      2.20 o 
   5   6   4        2.17        3.99      2.72 o 
   6   6   4        3.80        9.33      3.41 o 
   7   6   4        7.95        9.40      3.04 o 
   8   6   4        9.40        6.42      6.79 o 
  -9   7   4        1.91        6.98      3.90 o 
  -8   7   4        5.70        3.36      2.80 o 
  -7   7   4        6.36        8.97      3.79 o 
  -6   7   4      713.31      673.68     12.88 o 
  -5   7   4        2.86        3.87      1.93 o 
  -4   7   4      732.27      725.47      8.76 o 
  -3   7   4      114.37      116.57      3.35 o 
  -2   7   4       10.73        7.71      1.08 o 
  -1   7   4      253.19      264.20      4.25 o 
   0   7   4      662.56      770.81      9.35 o 
   1   7   4      514.96      519.53      8.00 o 
   2   7   4        0.55       -0.11      1.13 o 
   3   7   4       63.91       79.92      3.15 o 
   4   7   4       19.04       19.31      3.01 o 
   5   7   4       22.88       26.30      3.85 o 
   6   7   4        3.00        0.73      2.32 o 
   7   7   4        0.65        4.66      3.34 o 
   8   7   4        9.85       10.12      7.83 o 
  -9   8   4       15.52       18.29      3.80 o 
  -8   8   4        0.02        0.65      3.00 o 
  -7   8   4        3.37        2.21      2.99 o 
  -6   8   4       35.75       42.60      4.23 o 
  -5   8   4      282.46      274.27      6.89 o 
  -4   8   4       22.05       32.16      2.44 o 
  -3   8   4      136.32      165.94      4.00 o 
  -2   8   4      491.14      550.81      6.72 o 
  -1   8   4       54.55       46.87      1.87 o 
   0   8   4     3417.94     3521.07     28.75 o 
   1   8   4      368.86      304.39      5.70 o 
   2   8   4       63.76       74.55      2.97 o 
   3   8   4      251.69      248.90      5.62 o 
   4   8   4        0.02       -0.59      1.91 o 
   5   8   4        3.18       -0.08      2.17 o 
   6   8   4       97.41      101.42      5.92 o 
   7   8   4        5.56        7.60      3.56 o 
   8   8   4        5.39        1.69      5.53 o 
  -9   9   4        3.22        4.96      2.96 o 
  -8   9   4       11.01       13.64      3.58 o 
  -7   9   4        5.60        0.84      2.10 o 
  -6   9   4       44.57       46.41      3.86 o 
  -5   9   4       28.07       29.26      2.70 o 
  -4   9   4     1121.55     1127.77     13.37 o 
  -3   9   4        8.15        4.47      1.32 o 
  -2   9   4      273.04      245.80      5.55 o 
  -1   9   4      212.01      196.24      3.52 o 
   0   9   4     1800.30     1773.76     17.10 o 
   1   9   4     1223.81     1195.44     12.45 o 
   2   9   4      833.77      827.07     10.53 o 
   3   9   4       44.39       43.14      2.89 o 
   4   9   4       16.34       17.17      2.82 o 
   5   9   4        0.21       -0.67      2.42 o 
   6   9   4       16.69       15.48      3.36 o 
   7   9   4        0.27        3.91      5.16 o 
   8   9   4        1.95        4.67      7.85 o 
  -9  10   4        0.00        5.75      3.05 o 
  -8  10   4      100.80       97.54      6.90 o 
  -7  10   4        0.05        3.50      2.18 o 
  -6  10   4       22.59       22.58      3.15 o 
  -5  10   4       12.25       10.40      2.22 o 
  -4  10   4      107.62       96.24      3.66 o 
  -3  10   4       26.76       30.18      2.27 o 
  -2  10   4      129.59      144.61      3.86 o 
  -1  10   4      348.85      352.36      5.31 o 
   0  10   4       20.44       17.99      1.81 o 
   1  10   4       85.51       94.89      3.31 o 
   2  10   4       17.96       19.33      2.11 o 
   3  10   4        0.26       -0.95      1.74 o 
   4  10   4      119.88      119.61      5.50 o 
   5  10   4       70.05       80.99      5.45 o 
   6  10   4        9.80        3.97      3.14 o 
   7  10   4        0.18       -3.02      3.28 o 
   8  10   4        0.00        0.91      5.98 o 
  -9  11   4        9.38        7.88      3.20 o 
  -8  11   4       79.20       72.61      5.49 o 
  -7  11   4       11.05        7.18      2.54 o 
  -6  11   4       53.87       54.65      4.04 o 
  -5  11   4        0.66        0.50      1.64 o 
  -4  11   4      106.95      106.92      4.48 o 
  -3  11   4      536.86      519.32      7.00 o 
  -2  11   4      138.23      145.97      3.56 o 
  -1  11   4     1305.10     1447.69     13.14 o 
   0  11   4      680.44      673.46      8.26 o 
   1  11   4       51.57       42.51      2.59 o 
   2  11   4        6.49        8.18      1.93 o 
   3  11   4      203.44      211.00      6.88 o 
   4  11   4       72.82       85.05      5.90 o 
   5  11   4        1.36        0.12      2.42 o 
   6  11   4       11.68       13.70      5.79 o 
   7  11   4        5.91        6.41      4.99 o 
  -9  12   4        0.53       -2.25      3.60 o 
  -8  12   4       34.04       30.80      4.33 o 
  -7  12   4        0.06       -2.06      2.06 o 
  -6  12   4        5.74        4.74      1.97 o 
  -5  12   4      119.46      114.69      4.58 o 
  -4  12   4      116.87      110.20      4.97 o 
  -3  12   4       24.83       20.76      2.11 o 
  -2  12   4     1154.96     1168.45     11.27 o 
  -1  12   4      168.66      140.83      3.91 o 
   0  12   4      307.94      297.34      5.37 o 
   1  12   4      123.32      127.55      3.44 o 
   2  12   4       90.40       88.34      4.05 o 
   3  12   4        0.91       -0.81      2.21 o 
   4  12   4      245.98      219.90      7.89 o 
   5  12   4        6.55        3.67      3.26 o 
   6  12   4        9.72       10.88      3.67 o 
   7  12   4        0.33        7.64      4.00 o 
  -9  13   4        7.47        6.53      3.76 o 
  -8  13   4        7.77        7.41      2.99 o 
  -7  13   4        6.04       10.45      2.65 o 
  -6  13   4        0.70        0.50      1.71 o 
  -5  13   4       44.84       46.45      3.50 o 
  -4  13   4        0.40        2.12      1.80 o 
  -3  13   4      441.52      453.55      7.29 o 
  -2  13   4      102.55       89.21      3.58 o 
  -1  13   4       81.26       67.25      2.79 o 
   0  13   4       52.88       55.11      2.68 o 
   1  13   4       34.19       28.75      2.08 o 
   2  13   4      162.04      152.08      5.10 o 
   3  13   4       13.48        9.88      2.99 o 
   4  13   4       38.97       40.20      4.41 o 
   5  13   4      118.54      123.45      6.84 o 
   6  13   4       14.25       12.02      3.51 o 
   7  13   4        0.54        4.07      4.08 o 
  -9  14   4        5.28        4.75      3.32 o 
  -8  14   4       19.06       24.91      4.24 o 
  -7  14   4       14.80       11.04      2.91 o 
  -6  14   4       27.30       34.29      3.18 o 
  -5  14   4       82.87       88.71      4.46 o 
  -4  14   4      243.27      235.28      6.59 o 
  -3  14   4        0.34       -1.25      1.25 o 
  -2  14   4      178.90      157.07      4.71 o 
  -1  14   4      162.81      153.15      3.97 o 
   0  14   4      948.67      948.04     11.85 o 
   1  14   4       67.15       69.82      3.24 o 
   2  14   4      851.39      835.30     14.05 o 
   3  14   4      466.95      468.19     11.61 o 
   4  14   4      358.51      341.10      8.20 o 
   5  14   4        1.44        3.30      2.80 o 
   6  14   4        5.60        7.30      3.19 o 
   7  14   4        0.31        5.73      4.16 o 
  -9  15   4        0.22        2.44      3.18 o 
  -8  15   4        0.14        0.26      2.72 o 
  -7  15   4        4.74        3.80      2.60 o 
  -6  15   4        0.15       -0.65      1.91 o 
  -5  15   4       94.16       85.01      4.47 o 
  -4  15   4        0.29       -2.02      2.02 o 
  -3  15   4       18.39       11.35      2.67 o 
  -2  15   4      199.29      207.48      5.51 o 
  -1  15   4       46.65       49.76      2.71 o 
   0  15   4      181.27      167.10      4.53 o 
   1  15   4       19.17       21.30      2.55 o 
   2  15   4       53.16       54.96      4.38 o 
   3  15   4      213.79      207.36      8.10 o 
   4  15   4       13.08       13.30      3.41 o 
   5  15   4       18.46       23.18      4.05 o 
   6  15   4        8.24        8.08      3.70 o 
   7  15   4        0.01        3.14      4.27 o 
  -8  16   4        4.21        3.60      2.87 o 
  -7  16   4        0.00       -0.05      2.27 o 
  -6  16   4       81.28       84.34      4.66 o 
  -5  16   4       28.64       25.77      3.39 o 
  -4  16   4       31.57       36.13      3.19 o 
  -3  16   4      107.09       99.84      5.00 o 
  -2  16   4        0.17       -0.46      1.50 o 
  -1  16   4       11.94        9.27      1.67 o 
   0  16   4      239.91      248.29      5.23 o 
   1  16   4        2.91        1.60      2.10 o 
   2  16   4       21.91       26.23      5.41 o 
   3  16   4      295.68      285.62     12.86 o 
   4  16   4      120.48      113.36      7.01 o 
   5  16   4        2.81        2.89      3.16 o 
   6  16   4        2.73        2.31      3.40 o 
   7  16   4        1.35        3.24      5.95 o 
  -8  17   4        0.31       -0.23      2.93 o 
  -7  17   4        4.15        3.45      2.68 o 
  -6  17   4       27.94       27.75      3.30 o 
  -5  17   4       57.73       52.35      4.03 o 
  -4  17   4       10.80       12.59      2.71 o 
  -3  17   4      954.21      883.96     14.01 o 
  -2  17   4     1441.58     1376.55     16.45 o 
  -1  17   4       41.23       39.69      3.29 o 
   0  17   4      552.94      538.61      8.04 o 
   1  17   4      311.97      314.85      7.61 o 
   2  17   4        0.09       -2.04      2.04 o 
   3  17   4       72.58       67.47      5.77 o 
   4  17   4       23.88       24.77      4.38 o 
   5  17   4       18.32       18.86      4.12 o 
   6  17   4       13.85       14.27      4.54 o 
   7  17   4        0.14        8.56      4.83 o 
  -8  18   4        2.95        2.50      3.03 o 
  -7  18   4        0.47        3.95      2.71 o 
  -6  18   4       15.48       15.42      2.78 o 
  -5  18   4       92.69       89.19      5.58 o 
  -4  18   4        5.66        7.02      2.34 o 
  -3  18   4        1.67        3.69      2.71 o 
  -2  18   4        1.93        1.09      1.89 o 
  -1  18   4       16.04       15.35      2.60 o 
   0  18   4       75.58       75.38      3.71 o 
   1  18   4       23.58       21.30      3.30 o 
   2  18   4        0.25       -1.46      3.55 o 
   3  18   4       61.99       70.93      8.08 o 
   4  18   4       14.18       12.98      3.69 o 
   5  18   4       30.59       30.04      5.47 o 
   6  18   4        0.46        3.68      3.62 o 
  -8  19   4        6.68       13.10      4.80 o 
  -7  19   4        0.74        3.20      4.95 o 
  -6  19   4        0.06        0.12      2.46 o 
  -5  19   4        5.07        2.93      2.52 o 
  -4  19   4        0.01        0.78      2.18 o 
  -3  19   4       30.81       31.90      4.00 o 
  -2  19   4       27.58       28.85      3.42 o 
  -1  19   4        7.89        8.15      2.31 o 
   0  19   4      641.57      658.25     12.16 o 
   1  19   4        1.53        2.83      2.49 o 
   2  19   4       53.20       57.94      5.40 o 
   3  19   4        1.19        4.74      2.95 o 
   4  19   4       28.69       36.38      5.09 o 
   5  19   4        0.99        0.28      2.98 o 
   6  19   4        0.24        4.03      3.83 o 
  -8  20   4        3.24        0.17      4.24 o 
  -7  20   4        0.43        3.10      3.63 o 
  -6  20   4        0.98        1.66      2.74 o 
  -5  20   4        4.16        4.29      2.52 o 
  -4  20   4      100.43       98.94      5.68 o 
  -3  20   4        9.57        6.15      2.36 o 
  -2  20   4      272.61      288.44      9.15 o 
  -1  20   4      191.50      191.72      6.26 o 
   0  20   4       42.10       38.07      3.79 o 
   1  20   4       16.19       12.63      3.83 o 
   2  20   4        7.50       13.07      3.51 o 
   3  20   4       21.18       15.82      3.93 o 
   4  20   4       19.17       19.89      4.45 o 
   5  20   4       31.03       26.72      5.20 o 
   6  20   4        6.18        9.33      4.17 o 
  -7  21   4        1.81        5.28      2.87 o 
  -6  21   4       12.43       15.22      3.81 o 
  -5  21   4       15.42        9.78      3.02 o 
  -4  21   4       69.75       68.10      5.13 o 
  -3  21   4      159.33      155.58      6.88 o 
  -2  21   4      365.60      331.45     10.05 o 
  -1  21   4      144.04      126.07      5.56 o 
   0  21   4        0.06        3.44      2.53 o 
   1  21   4       26.33       31.20      5.97 o 
   2  21   4      101.24       86.35      7.58 o 
   3  21   4        4.35        4.97      3.10 o 
   4  21   4       74.67       74.11      6.78 o 
   5  21   4       52.21       49.42      7.53 o 
   6  21   4       16.56       18.74      5.24 o 
  -7  22   4        0.56        5.21      3.00 o 
  -6  22   4        4.80        2.64      3.27 o 
  -5  22   4       12.17       21.50      4.23 o 
  -4  22   4       50.50       52.69      5.03 o 
  -3  22   4        0.15       -2.02      2.08 o 
  -2  22   4       24.44       24.81      3.75 o 
  -1  22   4        1.23        1.46      1.99 o 
   0  22   4       32.97       31.72      4.39 o 
   1  22   4       40.57       35.98      5.87 o 
   2  22   4      120.36      147.25      9.39 o 
   3  22   4       72.51       84.39      7.47 o 
   4  22   4        3.69        3.88      3.59 o 
   5  22   4        7.73       -0.61      5.60 o 
  -7  23   4       10.73       13.08      3.71 o 
  -6  23   4        4.77        3.33      4.59 o 
  -5  23   4        6.84        9.11      4.18 o 
  -4  23   4       13.16       13.29      5.20 o 
  -3  23   4        0.81        0.22      2.42 o 
  -2  23   4       12.66       13.12      3.90 o 
  -1  23   4        4.63        3.32      2.52 o 
   0  23   4        2.38        2.96      3.02 o 
   1  23   4       30.32       33.15      5.87 o 
   2  23   4        0.55        2.79      3.60 o 
   3  23   4        0.13        0.83      4.26 o 
   4  23   4        0.00        3.02      3.68 o 
   5  23   4       23.62       30.85      5.93 o 
  -6  24   4        1.12        3.69      4.08 o 
  -5  24   4        3.08        7.04      3.26 o 
  -4  24   4      117.33      120.61      7.13 o 
  -3  24   4        8.15        4.86      3.25 o 
  -2  24   4        7.56       10.31      2.97 o 
  -1  24   4       72.57       50.94      6.57 o 
   0  24   4       14.94       20.77      5.12 o 
   1  24   4        0.41        6.54      3.81 o 
   2  24   4        0.02       -0.32      4.92 o 
   3  24   4        0.25        4.57      8.23 o 
   4  24   4        1.05        4.81      4.05 o 
   5  24   4        1.24       -3.15      3.66 o 
  -6  25   4        8.11       12.71      4.49 o 
  -5  25   4        5.65        1.39      4.03 o 
  -4  25   4       45.24       41.32      8.58 o 
  -3  25   4       82.39       85.10      6.58 o 
  -2  25   4        2.22        2.83      2.60 o 
  -1  25   4        8.95        7.82      2.99 o 
   0  25   4        0.94        8.54      5.59 o 
   1  25   4       24.55       25.32      5.54 o 
   2  25   4        2.91        9.71      8.22 o 
   3  25   4        0.41        8.00      4.27 o 
   4  25   4        6.72        3.32      3.78 o 
  -6  26   4        3.21       15.37      4.44 o 
  -5  26   4        0.48        0.64      3.49 o 
  -4  26   4      114.95      119.27     10.85 o 
  -3  26   4        8.43        7.95      3.27 o 
  -2  26   4        0.02        2.84      2.88 o 
  -1  26   4       45.77       42.74      8.76 o 
   0  26   4        6.93        8.30      4.85 o 
   1  26   4       17.29       20.87      6.94 o 
   2  26   4        1.71        1.40      4.17 o 
   3  26   4       32.48       39.52      7.77 o 
   4  26   4        5.85        5.61      6.39 o 
  -5  27   4       11.72        3.87      5.54 o 
  -4  27   4       87.93       94.93      7.61 o 
  -3  27   4       30.84       31.34      4.75 o 
  -2  27   4        7.01        9.39      3.87 o 
  -1  27   4        9.99       17.46      6.09 o 
   0  27   4        0.59       10.25      6.75 o 
   1  27   4       21.25       28.30      7.15 o 
   2  27   4       74.80       86.97      9.77 o 
   3  27   4        6.95        9.46     10.68 o 
   4  27   4        5.28       10.50      4.45 o 
  -5  28   4        0.48       -3.62      3.62 o 
  -4  28   4        2.55        8.83      3.57 o 
  -3  28   4        0.21       -1.46      2.84 o 
  -2  28   4        2.88        3.42      3.66 o 
  -1  28   4        2.42        5.17      8.39 o 
   0  28   4        4.90        5.29      7.16 o 
   1  28   4       19.02       30.81     16.05 o 
   2  28   4        5.64        6.21      4.78 o 
   3  28   4        0.54        2.99      4.98 o 
  -4  29   4        0.17        6.89      3.58 o 
  -3  29   4        5.78        7.74      4.03 o 
  -2  29   4        2.56        6.97      4.72 o 
  -1  29   4        1.99        6.16      5.31 o 
   0  29   4        4.20       -4.27      5.49 o 
   1  29   4        1.12        1.14      4.38 o 
   2  29   4        6.60       10.26      5.02 o 
   3  29   4        0.21        5.73      5.23 o 
  -3  30   4        5.43        6.05      4.10 o 
  -2  30   4        2.91        6.19      5.45 o 
  -1  30   4        0.00        0.13      5.39 o 
   0  30   4        1.84       14.86      8.62 o 
   1  30   4        0.04       11.33      7.98 o 
   2  30   4        7.02        9.76      4.60 o 
  -2  31   4       35.76       40.85      9.51 o 
  -1  31   4        0.39        3.24      7.05 o 
   0  31   4        3.78        3.17      7.64 o 
   1  31   4        0.39        3.10      7.26 o 
 -10   1   5        2.94        2.85      3.86 o 
  -9   1   5        0.59        2.22      3.14 o 
  -8   1   5       39.29       43.35      5.25 o 
  -7   1   5       18.99       19.80      3.33 o 
  -6   1   5       65.56       75.26      4.03 o 
  -5   1   5       85.49       87.48      3.96 o 
  -4   1   5      181.56      187.49      5.46 o 
  -3   1   5      167.51      176.53      5.23 o 
  -2   1   5     1624.52     1648.64     14.16 o 
  -1   1   5     1392.77     1616.33     13.56 o 
   0   1   5       98.63       98.23      2.66 o 
   1   1   5      162.20      165.63      4.69 o 
   2   1   5      675.42      670.82      9.77 o 
   3   1   5       21.07       25.61      2.97 o 
   4   1   5       43.14       51.61      5.21 o 
   5   1   5      192.72      186.82      7.48 o 
   6   1   5       75.57       83.82      5.53 o 
   7   1   5        4.27        5.23      3.54 o 
   8   1   5        0.91       -1.75      8.09 o 
 -10   2   5        0.05        1.92      3.79 o 
  -9   2   5        1.36       -1.35      3.31 o 
  -8   2   5        0.70        4.97      4.23 o 
  -7   2   5       26.20       28.21      3.97 o 
  -6   2   5       10.93        8.57      2.65 o 
  -5   2   5       55.96       67.96      3.66 o 
  -4   2   5        2.27        6.61      2.04 o 
  -3   2   5     2160.17     2153.05     23.03 o 
  -2   2   5       25.09       22.84      1.83 o 
  -1   2   5       10.09       17.24      1.75 o 
   0   2   5       95.23       93.06      2.67 o 
   1   2   5      459.73      414.79      7.31 o 
   2   2   5      127.92      114.21      3.36 o 
   3   2   5        6.36        5.96      1.85 o 
   4   2   5      598.63      595.06     13.01 o 
   5   2   5       22.99       23.28      4.18 o 
   6   2   5       72.69       81.61      6.93 o 
   7   2   5        4.09        7.09      3.90 o 
   8   2   5        0.45       -0.12      8.09 o 
 -10   3   5        1.94        1.23      4.76 o 
  -9   3   5        0.15        0.88      3.78 o 
  -8   3   5        2.63       -1.48      2.50 o 
  -7   3   5       22.20       13.83      6.45 o 
  -6   3   5       19.78       17.02      3.09 o 
  -5   3   5       35.26       41.02      2.95 o 
  -4   3   5      362.70      344.69      7.17 o 
  -3   3   5      809.35      845.50     12.18 o 
  -2   3   5      594.87      599.95      8.27 o 
  -1   3   5     1295.66     1251.99     11.38 o 
   0   3   5     2202.74     2201.70     17.89 o 
   1   3   5      143.29      134.74      4.19 o 
   2   3   5       23.45       26.59      1.85 o 
   3   3   5      299.11      283.92      6.34 o 
   4   3   5        0.01       -0.13      2.57 o 
   5   3   5       56.22       57.24      4.87 o 
   6   3   5       76.03       77.14      5.40 o 
   7   3   5       47.35       50.84      5.93 o 
   8   3   5        1.27        5.70      4.47 o 
 -10   4   5        0.02        0.60      4.59 o 
  -9   4   5        0.54       -0.37      3.60 o 
  -8   4   5        4.69        5.90      2.79 o 
  -7   4   5       45.89       51.92      7.25 o 
  -6   4   5        4.84        6.94      2.47 o 
  -5   4   5      101.47      110.79      4.10 o 
  -4   4   5       40.72       44.59      2.81 o 
  -3   4   5       22.22       19.84      2.28 o 
  -2   4   5      257.01      283.01      5.53 o 
  -1   4   5       67.11       83.94      3.03 o 
   0   4   5      645.91      749.26      8.38 o 
   1   4   5      487.16      607.04      9.49 o 
   2   4   5      374.28      376.78      6.05 o 
   3   4   5        9.72        6.88      1.67 o 
   4   4   5        4.01        0.15      2.00 o 
   5   4   5        8.05       10.28      3.59 o 
   6   4   5        0.39        2.00      2.60 o 
   7   4   5       63.91       62.42      6.22 o 
   8   4   5        0.79        4.68      4.35 o 
 -10   5   5        0.04        5.73      4.91 o 
  -9   5   5        1.00        7.05      4.55 o 
  -8   5   5        5.24        4.07      3.24 o 
  -7   5   5        2.78        1.07      2.44 o 
  -6   5   5      208.35      215.50      8.11 o 
  -5   5   5        0.02        0.31      1.76 o 
  -4   5   5        1.24        7.97      1.82 o 
  -3   5   5       72.86       73.00      3.32 o 
  -2   5   5       23.31       37.61      2.51 o 
  -1   5   5      565.20      576.99      7.44 o 
   0   5   5      992.99     1091.57     10.78 o 
   1   5   5      297.77      329.86      6.80 o 
   2   5   5        5.65        4.13      1.13 o 
   3   5   5      162.09      154.01      4.60 o 
   4   5   5        3.31        1.53      2.93 o 
   5   5   5       29.05       33.83      4.42 o 
   6   5   5        9.67       13.22      3.27 o 
   7   5   5       30.60       29.74      4.54 o 
   8   5   5        0.22        5.64      4.32 o 
 -10   6   5        1.43       10.58      7.77 o 
  -9   6   5        3.38        2.65      4.55 o 
  -8   6   5        8.20        8.01      3.54 o 
  -7   6   5       17.87       22.55      4.47 o 
  -6   6   5        3.81        4.22      2.61 o 
  -5   6   5      190.27      184.36      5.41 o 
  -4   6   5      393.02      385.66      6.72 o 
  -3   6   5      379.68      392.92      7.03 o 
  -2   6   5       42.22       34.07      2.47 o 
  -1   6   5       91.99      106.54      2.85 o 
   0   6   5      280.97      255.42      4.57 o 
   1   6   5       14.65       11.48      2.04 o 
   2   6   5        5.85        6.00      1.71 o 
   3   6   5        1.81        2.18      1.57 o 
   4   6   5       62.97       64.49      4.36 o 
   5   6   5      129.80      132.22      7.06 o 
   6   6   5       62.88       66.63      5.31 o 
   7   6   5        4.95        8.02      3.62 o 
  -9   7   5        2.00        8.71      3.88 o 
  -8   7   5       51.94       47.38      5.84 o 
  -7   7   5       11.91        8.29      3.46 o 
  -6   7   5       38.84       50.77      4.15 o 
  -5   7   5        0.20       -0.16      1.99 o 
  -4   7   5        0.89        2.67      1.39 o 
  -3   7   5       11.00        9.35      1.60 o 
  -2   7   5        8.20        3.33      1.21 o 
  -1   7   5     1691.51     1660.84     13.72 o 
   0   7   5     1789.68     1846.78     17.82 o 
   1   7   5      855.20      873.09     15.17 o 
   2   7   5      208.48      199.99      5.27 o 
   3   7   5      128.47      128.86      4.45 o 
   4   7   5      100.24      110.73      6.06 o 
   5   7   5        1.64        1.15      2.88 o 
   6   7   5       12.79       17.93      3.98 o 
   7   7   5        0.54       -0.83      3.47 o 
  -9   8   5        3.24        8.58      3.53 o 
  -8   8   5      145.62      128.62     10.04 o 
  -7   8   5        0.06        0.98      4.94 o 
  -6   8   5       35.04       35.76      4.22 o 
  -5   8   5       44.49       54.91      3.79 o 
  -4   8   5      153.50      151.13      4.29 o 
  -3   8   5     1173.80     1183.00     12.09 o 
  -2   8   5      719.32      718.82      8.16 o 
  -1   8   5     1652.23     1631.94     14.21 o 
   0   8   5       46.54       60.52      3.01 o 
   1   8   5       21.78       21.65      2.59 o 
   2   8   5        7.63        7.67      1.90 o 
   3   8   5        4.32        4.05      1.81 o 
   4   8   5        0.04        1.52      2.32 o 
   5   8   5        0.00        1.69      2.36 o 
   6   8   5        4.40        2.44      3.04 o 
   7   8   5        9.34        6.97      4.06 o 
  -9   9   5        0.33        3.05      3.14 o 
  -8   9   5       75.25       66.15      5.46 o 
  -7   9   5        0.26        0.13      2.90 o 
  -6   9   5       19.07       19.98      3.95 o 
  -5   9   5       36.28       35.65      3.57 o 
  -4   9   5       47.93       48.49      3.08 o 
  -3   9   5      309.25      306.86      5.88 o 
  -2   9   5       90.36       89.32      2.87 o 
  -1   9   5      537.84      587.37      7.40 o 
   0   9   5      611.78      564.54      8.54 o 
   1   9   5      315.90      306.53      6.29 o 
   2   9   5       96.40      113.90      4.74 o 
   3   9   5       36.62       31.76      2.83 o 
   4   9   5        5.81        1.59      3.61 o 
   5   9   5       27.34       26.61      3.87 o 
   6   9   5        0.26        2.04      3.30 o 
   7   9   5        0.02        1.26      3.81 o 
  -9  10   5        0.00        4.16      3.40 o 
  -8  10   5       44.92       48.61      4.80 o 
  -7  10   5       11.24       13.01      3.05 o 
  -6  10   5       29.27       27.47      3.50 o 
  -5  10   5       34.99       44.80      3.60 o 
  -4  10   5      155.46      158.61      4.76 o 
  -3  10   5       72.32       77.43      3.45 o 
  -2  10   5     2174.99     2142.05     17.68 o 
  -1  10   5       66.47       72.66      2.80 o 
   0  10   5       97.79      100.32      3.83 o 
   1  10   5       56.94       46.53      3.21 o 
   2  10   5        4.66        7.51      2.10 o 
   3  10   5        8.37        6.83      2.89 o 
   4  10   5      130.20      130.03      6.72 o 
   5  10   5       16.00       22.82      3.76 o 
   6  10   5       24.35       19.45      5.06 o 
   7  10   5        0.38        3.79      3.84 o 
  -9  11   5        0.60       -1.55      2.95 o 
  -8  11   5        2.08        6.71      2.96 o 
  -7  11   5       32.55       34.14      4.06 o 
  -6  11   5       84.44       88.97      4.70 o 
  -5  11   5      105.09      106.13      4.92 o 
  -4  11   5       27.59       24.89      2.71 o 
  -3  11   5       17.07       17.73      2.21 o 
  -2  11   5     2477.74     2361.31     19.49 o 
  -1  11   5      304.25      284.42      5.09 o 
   0  11   5       65.10       68.80      3.43 o 
   1  11   5       92.93       96.59      4.23 o 
   2  11   5      149.68      148.03      5.54 o 
   3  11   5       55.18       48.28      4.86 o 
   4  11   5       43.27       38.69      4.22 o 
   5  11   5        1.05        2.42      2.67 o 
   6  11   5        0.06        0.25      3.26 o 
   7  11   5        3.43        7.61      4.17 o 
  -9  12   5        5.10        4.18      3.34 o 
  -8  12   5        5.29       12.58      3.40 o 
  -7  12   5        2.18        3.68      2.56 o 
  -6  12   5        9.42       10.02      2.54 o 
  -5  12   5        6.32        5.67      2.23 o 
  -4  12   5       38.61       32.33      3.29 o 
  -3  12   5       53.98       54.95      3.16 o 
  -2  12   5      118.63      103.56      3.99 o 
  -1  12   5      286.57      292.39      5.33 o 
   0  12   5      177.83      197.43      7.56 o 
   1  12   5      518.46      497.06      9.15 o 
   2  12   5      667.02      646.57     11.61 o 
   3  12   5       79.98       85.31      6.08 o 
   4  12   5       23.26       17.22      3.37 o 
   5  12   5        3.38        7.86      3.06 o 
   6  12   5        0.32        1.07      3.71 o 
   7  12   5        0.00       -1.70      3.90 o 
  -9  13   5        1.21        2.94      3.13 o 
  -8  13   5       10.44       13.40      3.64 o 
  -7  13   5       27.09       30.13      4.15 o 
  -6  13   5       15.30       13.82      2.70 o 
  -5  13   5       51.03       41.44      4.30 o 
  -4  13   5        0.00        1.61      1.96 o 
  -3  13   5      138.62      158.16      5.57 o 
  -2  13   5      292.54      294.91      5.87 o 
  -1  13   5       36.68       30.30      2.29 o 
   0  13   5       54.01       46.69      3.12 o 
   1  13   5       95.06      103.44      4.57 o 
   2  13   5       33.74       43.34      3.66 o 
   3  13   5      112.34      129.02      6.58 o 
   4  13   5        2.90        2.69      2.59 o 
   5  13   5        9.62        4.64      3.06 o 
   6  13   5        1.40       -2.80      3.05 o 
   7  13   5        2.56       -0.46      4.06 o 
  -9  14   5        0.15        3.16      3.27 o 
  -8  14   5        6.76       10.72      3.47 o 
  -7  14   5        0.36        0.65      2.47 o 
  -6  14   5        8.55        4.18      2.38 o 
  -5  14   5       58.53       56.55      4.17 o 
  -4  14   5      405.77      395.00      8.81 o 
  -3  14   5       42.68       48.00      3.82 o 
  -2  14   5        0.51       -1.01      1.43 o 
  -1  14   5       29.42       30.43      2.66 o 
   0  14   5       44.73       51.57      3.71 o 
   1  14   5      689.36      670.51     11.10 o 
   2  14   5       11.87        9.01      2.97 o 
   3  14   5       11.25       11.52      3.22 o 
   4  14   5       30.64       24.01      4.00 o 
   5  14   5        1.76        2.40      2.77 o 
   6  14   5        0.35        1.90      3.36 o 
   7  14   5        1.92        7.43      4.51 o 
  -9  15   5        0.20        5.09      3.18 o 
  -8  15   5        1.30        0.97      2.89 o 
  -7  15   5       16.54       14.99      3.23 o 
  -6  15   5        1.14       -1.69      2.00 o 
  -5  15   5      301.78      289.39      7.83 o 
  -4  15   5      131.61      139.27      5.65 o 
  -3  15   5       11.49       10.57      2.05 o 
  -2  15   5      131.41      127.64      4.71 o 
  -1  15   5      184.33      170.52      5.08 o 
   0  15   5      165.11      171.65      5.76 o 
   1  15   5       84.02       80.75      4.38 o 
   2  15   5      103.37       87.12      5.25 o 
   3  15   5      478.32      428.35     11.66 o 
   4  15   5       52.71       53.67      5.35 o 
   5  15   5       14.17       23.89      4.12 o 
   6  15   5        1.78        5.45      3.66 o 
  -8  16   5        1.70        3.14      2.96 o 
  -7  16   5       10.21       19.93      3.62 o 
  -6  16   5       26.91       21.78      3.35 o 
  -5  16   5       14.13       16.34      3.05 o 
  -4  16   5        1.95        6.14      2.33 o 
  -3  16   5       49.62       51.42      3.62 o 
  -2  16   5      122.96      119.85      4.74 o 
  -1  16   5       49.55       50.13      3.61 o 
   0  16   5      145.29      147.26      9.15 o 
   1  16   5      585.49      603.74     11.75 o 
   2  16   5      225.21      199.97      7.28 o 
   3  16   5        5.90       11.59      3.29 o 
   4  16   5        6.17        3.35      3.07 o 
   5  16   5        1.80       -0.54      2.77 o 
   6  16   5        0.23        0.79      3.42 o 
  -8  17   5        2.89        2.21      3.04 o 
  -7  17   5        0.08        0.88      2.60 o 
  -6  17   5        3.52        2.39      2.42 o 
  -5  17   5       24.93       27.65      3.53 o 
  -4  17   5       60.20       52.14      5.03 o 
  -3  17   5       65.05       60.48      4.56 o 
  -2  17   5      135.61      141.07      5.35 o 
  -1  17   5        0.52        2.33      1.91 o 
   0  17   5      373.89      371.96      9.54 o 
   1  17   5       90.57       92.53      5.20 o 
   2  17   5      438.56      451.32     12.05 o 
   3  17   5       45.53       37.71      4.85 o 
   4  17   5        6.50        5.87      3.02 o 
   5  17   5        1.23        0.56      2.96 o 
   6  17   5        2.54        5.97      3.64 o 
  -8  18   5        0.10        5.12      3.48 o 
  -7  18   5        1.01        6.77      3.22 o 
  -6  18   5        2.14        2.09      2.32 o 
  -5  18   5        6.88        7.36      3.23 o 
  -4  18   5       21.39       13.35      3.48 o 
  -3  18   5      179.43      164.85      6.61 o 
  -2  18   5       26.68       23.03      2.84 o 
  -1  18   5        0.06        1.43      1.97 o 
   0  18   5       11.07        6.90      2.38 o 
   1  18   5       21.57       24.48      3.79 o 
   2  18   5        1.24        4.04      2.78 o 
   3  18   5      283.63      287.74     10.30 o 
   4  18   5        1.94        3.98      3.05 o 
   5  18   5        0.33       -2.53      3.10 o 
   6  18   5        0.36        2.10      3.68 o 
  -8  19   5        2.75        6.58      3.47 o 
  -7  19   5        5.85        8.10      2.84 o 
  -6  19   5        4.23        8.85      3.23 o 
  -5  19   5       91.56       82.29      6.21 o 
  -4  19   5       28.87       31.28      3.75 o 
  -3  19   5      166.56      155.60      7.56 o 
  -2  19   5       69.66       64.23      4.72 o 
  -1  19   5       41.45       42.36      4.20 o 
   0  19   5       10.59        8.43      2.93 o 
   1  19   5        2.06        0.37      2.28 o 
   2  19   5      223.75      201.47      8.71 o 
   3  19   5       24.84       30.14      4.60 o 
   4  19   5       58.83       68.62      6.53 o 
   5  19   5        5.57        8.73      4.10 o 
   6  19   5        1.78        4.92      4.06 o 
  -8  20   5        3.42        4.28      4.33 o 
  -7  20   5        3.13        6.80      3.93 o 
  -6  20   5       10.43       11.59      3.73 o 
  -5  20   5        4.32        5.21      2.89 o 
  -4  20   5      186.58      176.65      7.01 o 
  -3  20   5        3.45        2.38      4.51 o 
  -2  20   5        5.21        6.15      2.35 o 
  -1  20   5       31.13       29.86      3.94 o 
   0  20   5       59.73       58.32      5.79 o 
   1  20   5      157.04      155.78     10.19 o 
   2  20   5       19.91       13.24      3.50 o 
   3  20   5       17.08       16.57      3.92 o 
   4  20   5        0.36        2.48      4.11 o 
   5  20   5        5.43       10.66      4.32 o 
  -7  21   5        0.47        6.37      3.46 o 
  -6  21   5        0.03        0.77      2.88 o 
  -5  21   5        0.07       -2.02      2.94 o 
  -4  21   5        1.10        1.04      2.60 o 
  -3  21   5       20.32       19.35      3.67 o 
  -2  21   5       63.69       61.13      5.29 o 
  -1  21   5       24.13       19.17      3.86 o 
   0  21   5       19.43       17.00      4.85 o 
   1  21   5        0.60        2.26      4.85 o 
   2  21   5        7.61        7.83      3.57 o 
   3  21   5      100.31      114.53      7.96 o 
   4  21   5       12.28        7.55      4.84 o 
   5  21   5        4.00        4.69      4.07 o 
  -7  22   5        0.83        2.52      4.97 o 
  -6  22   5        0.75       -0.19      3.35 o 
  -5  22   5        0.05        1.20      3.01 o 
  -4  22   5       42.49       39.21      4.66 o 
  -3  22   5        0.82       -2.00      2.00 o 
  -2  22   5       62.62       67.15      5.60 o 
  -1  22   5       27.24       23.77      4.18 o 
   0  22   5        5.09       17.00      5.22 o 
   1  22   5        0.06        0.40      4.53 o 
   2  22   5       12.28       14.52      6.35 o 
   3  22   5        0.70        6.61      3.94 o 
   4  22   5        0.79       -3.60      3.60 o 
   5  22   5        0.57        4.61      5.49 o 
  -7  23   5        5.67        0.76      3.63 o 
  -6  23   5       22.45       19.74      4.92 o 
  -5  23   5       31.00       36.32      5.32 o 
  -4  23   5       87.56       79.36      6.22 o 
  -3  23   5        4.62        5.49      3.37 o 
  -2  23   5       47.26       38.20      4.61 o 
  -1  23   5       17.53       15.63      4.27 o 
   0  23   5       10.73       12.09      4.28 o 
   1  23   5       11.56        9.86      7.45 o 
   2  23   5       27.57       32.15      6.21 o 
   3  23   5        0.74        5.16      5.01 o 
   4  23   5       21.86       16.63      5.10 o 
   5  23   5       10.59       14.26      4.98 o 
  -6  24   5        0.24       -0.03      3.78 o 
  -5  24   5        0.00        4.72      3.23 o 
  -4  24   5       66.90       60.03      6.20 o 
  -3  24   5       63.47       73.21      6.31 o 
  -2  24   5        4.78        6.65      3.52 o 
  -1  24   5       41.31       33.92      8.22 o 
   0  24   5      101.21      112.28      9.59 o 
   1  24   5       30.14       35.29      5.94 o 
   2  24   5        2.45        2.79      3.69 o 
   3  24   5       24.30       35.62      6.94 o 
   4  24   5       26.50       28.26      6.24 o 
  -6  25   5        2.39        5.42      5.93 o 
  -5  25   5        0.27        2.22      3.96 o 
  -4  25   5       14.82       24.66      4.53 o 
  -3  25   5       14.65       10.52      3.61 o 
  -2  25   5        7.13        6.47      4.50 o 
  -1  25   5       42.86       62.09     11.82 o 
   0  25   5        1.14        1.83      3.78 o 
   1  25   5       20.73       18.35      5.20 o 
   2  25   5        0.08        3.31      3.82 o 
   3  25   5       10.20       12.59      6.55 o 
   4  25   5        0.02        0.95      4.26 o 
  -6  26   5        2.37       13.41      6.91 o 
  -5  26   5        2.43        8.35      4.35 o 
  -4  26   5        0.31        4.48      3.32 o 
  -3  26   5       19.36       11.93      3.68 o 
  -2  26   5       32.61       33.46      6.43 o 
  -1  26   5        8.58        8.62      5.47 o 
   0  26   5        9.74       14.67      5.99 o 
   1  26   5        0.27        1.76      3.35 o 
   2  26   5       15.16       22.56      8.03 o 
   3  26   5        0.19       -0.74      4.33 o 
   4  26   5        0.06        1.67      4.35 o 
  -5  27   5       21.50       35.19      6.24 o 
  -4  27   5        3.19        4.57      3.52 o 
  -3  27   5        5.15        2.91      3.12 o 
  -2  27   5        0.25        1.46      4.03 o 
  -1  27   5       15.72       18.31      7.22 o 
   0  27   5        4.28       13.60      7.54 o 
   1  27   5        0.07       -1.23      3.88 o 
   2  27   5        5.11        3.38      6.48 o 
   3  27   5        0.03        1.63      5.19 o 
  -5  28   5        0.38        5.91      4.20 o 
  -4  28   5       10.97       14.78      4.26 o 
  -3  28   5        0.13       -4.16      4.92 o 
  -2  28   5        2.17        2.61      4.55 o 
  -1  28   5        1.40        8.25      7.36 o 
   0  28   5        0.77       -4.70      4.70 o 
   1  28   5       41.88       53.06      8.05 o 
   2  28   5        2.53        3.98      6.02 o 
   3  28   5        0.92        5.84      8.58 o 
  -4  29   5        7.12        5.30      3.79 o 
  -3  29   5        0.45       -3.14      7.45 o 
  -2  29   5        0.45        1.34      9.15 o 
  -1  29   5        0.26       -3.36      6.05 o 
   0  29   5       27.52       39.92     12.78 o 
   1  29   5        4.24        3.39      4.27 o 
   2  29   5       15.23       21.81      7.74 o 
  -3  30   5        6.08       -2.94      4.54 o 
  -2  30   5        0.51        2.74      5.32 o 
  -1  30   5        1.41       11.29      9.24 o 
   0  30   5       26.27       24.46     10.85 o 
   1  30   5        0.02       -2.06      5.49 o 
  -1  31   5       30.84       43.90     13.78 o 
 -10   0   6        0.24        0.50      4.71 o 
  -9   0   6        4.84       -4.02      4.60 o 
  -8   0   6        0.05       -2.69      3.60 o 
  -7   0   6        6.61       15.30      4.92 o 
  -6   0   6       48.97       48.98      5.97 o 
  -5   0   6       19.49       17.87      4.03 o 
  -4   0   6       72.39       84.52      6.47 o 
  -3   0   6        4.81        7.17      2.32 o 
  -2   0   6     2138.80     2199.64     25.79 o 
  -1   0   6      239.73      212.64      6.02 o 
   0   0   6      343.31      273.55      7.14 o 
   1   0   6      923.03      911.07     23.28 o 
   2   0   6      714.63      695.44     13.26 o 
   3   0   6       20.38       21.67      5.47 o 
   4   0   6     1286.15     1341.56     32.08 o 
   5   0   6      349.66      337.83     20.44 o 
   6   0   6        0.67        6.61     10.80 o 
   7   0   6       11.86       14.87      7.88 o 
 -10   1   6        4.80        4.23      3.80 o 
  -9   1   6        3.47        6.10      3.87 o 
  -8   1   6        3.75       -2.30      2.96 o 
  -7   1   6       28.76       32.55      5.07 o 
  -6   1   6       28.51       21.97      3.25 o 
  -5   1   6      113.32      131.75      5.44 o 
  -4   1   6      393.83      406.17      9.61 o 
  -3   1   6       40.14       30.18      2.44 o 
  -2   1   6      415.65      447.78      6.61 o 
  -1   1   6      502.83      535.11      6.87 o 
   0   1   6      355.58      305.09      5.11 o 
   1   1   6      148.72      157.80      5.03 o 
   2   1   6        0.96        3.79      1.66 o 
   3   1   6       14.58       15.91      3.72 o 
   4   1   6      104.37      116.67      6.72 o 
   5   1   6      196.14      199.60      9.63 o 
   6   1   6        3.45        5.34      3.32 o 
   7   1   6        1.57        4.68      4.73 o 
 -10   2   6        0.21        0.67      4.27 o 
  -9   2   6        0.14       -0.72      3.56 o 
  -8   2   6       33.72       32.06      5.49 o 
  -7   2   6       10.38       14.50      4.82 o 
  -6   2   6       30.42       25.58      3.44 o 
  -5   2   6        3.19       -0.45      2.23 o 
  -4   2   6        3.50        2.37      2.16 o 
  -3   2   6      852.59      898.73     10.69 o 
  -2   2   6      777.67      800.57     10.08 o 
  -1   2   6      800.52      920.47      9.65 o 
   0   2   6       55.46       64.01      3.43 o 
   1   2   6        3.51        3.60      1.66 o 
   2   2   6       14.18       13.90      2.34 o 
   3   2   6      137.79      141.41      5.61 o 
   4   2   6      115.88      102.16      7.22 o 
   5   2   6      142.12      149.46      7.60 o 
   6   2   6        5.61        6.07      3.35 o 
   7   2   6       11.93        4.03      5.84 o 
 -10   3   6        3.78        0.41      4.74 o 
  -9   3   6        2.06        5.05      3.77 o 
  -8   3   6        3.94        0.70      2.91 o 
  -7   3   6       14.47       15.82      3.51 o 
  -6   3   6       44.15       48.32      4.09 o 
  -5   3   6       55.41       56.84      3.80 o 
  -4   3   6       89.50       91.92      4.74 o 
  -3   3   6       35.83       44.79      2.93 o 
  -2   3   6       34.75       45.94      2.63 o 
  -1   3   6      264.16      298.21      5.12 o 
   0   3   6      164.50      167.40      3.82 o 
   1   3   6      224.62      234.95      6.35 o 
   2   3   6        0.86        0.56      1.50 o 
   3   3   6      234.84      212.66      6.72 o 
   4   3   6       67.36       60.42      5.22 o 
   5   3   6       62.90       59.77      7.58 o 
   6   3   6        6.97       10.12      3.70 o 
   7   3   6        3.65        4.72      4.88 o 
 -10   4   6        0.16       -2.34      4.78 o 
  -9   4   6        0.04       -1.22      4.19 o 
  -8   4   6       12.34        7.46      3.01 o 
  -7   4   6        2.93        2.28      4.46 o 
  -6   4   6        0.85        5.70      2.52 o 
  -5   4   6      341.47      341.68      7.71 o 
  -4   4   6        2.68       -0.14      2.01 o 
  -3   4   6        0.50        2.02      1.73 o 
  -2   4   6      238.24      224.54      5.33 o 
  -1   4   6      536.86      524.25      7.35 o 
   0   4   6        7.62        7.76      1.35 o 
   1   4   6       33.23       42.34      2.87 o 
   2   4   6      869.78      823.63     12.64 o 
   3   4   6        4.18        3.61      1.85 o 
   4   4   6       21.04       20.70      3.87 o 
   5   4   6       23.55       24.70      5.05 o 
   6   4   6        0.29        2.03      3.29 o 
   7   4   6        2.90        4.49      4.79 o 
 -10   5   6        0.13        5.69      5.96 o 
  -9   5   6        1.23       -1.95      4.25 o 
  -8   5   6        6.08        5.68      3.58 o 
  -7   5   6       15.09       14.64      3.22 o 
  -6   5   6        4.89        2.61      3.64 o 
  -5   5   6      225.94      226.21      6.67 o 
  -4   5   6       80.00       81.05      4.58 o 
  -3   5   6      418.49      404.73      7.97 o 
  -2   5   6      940.33      926.64     10.67 o 
  -1   5   6      106.09      110.20      3.44 o 
   0   5   6        0.26        0.37      1.05 o 
   1   5   6      537.24      482.47      8.41 o 
   2   5   6       14.55       20.68      2.67 o 
   3   5   6       73.15       75.72      4.66 o 
   4   5   6        0.63        2.85      2.32 o 
   5   5   6        4.14        2.60      3.66 o 
   6   5   6        9.92       15.90      5.26 o 
   7   5   6        2.56       -0.77      3.80 o 
  -9   6   6        6.95       17.08      5.54 o 
  -8   6   6       11.27        1.25      3.54 o 
  -7   6   6        2.12       -2.16      3.80 o 
  -6   6   6       69.37       67.46      6.03 o 
  -5   6   6       25.73       24.05      3.32 o 
  -4   6   6      107.49      114.97      4.97 o 
  -3   6   6       48.54       40.42      3.47 o 
  -2   6   6       97.90       85.89      3.32 o 
  -1   6   6       43.72       45.34      2.62 o 
   0   6   6       42.92       33.69      2.23 o 
   1   6   6       41.56       31.43      2.95 o 
   2   6   6       22.63       22.79      3.11 o 
   3   6   6      139.25      130.66      5.56 o 
   4   6   6       71.49       77.10      5.02 o 
   5   6   6        0.00       -0.56      4.46 o 
   6   6   6        5.32        6.64      3.65 o 
   7   6   6        1.46        5.94      4.29 o 
  -9   7   6        2.43        9.66      4.61 o 
  -8   7   6       14.06       13.86      4.20 o 
  -7   7   6       24.61       17.27      5.18 o 
  -6   7   6       71.03       73.39      5.46 o 
  -5   7   6       57.34       60.50      3.96 o 
  -4   7   6      140.61      149.74      5.82 o 
  -3   7   6       30.00       38.84      2.68 o 
  -2   7   6       14.84       15.14      1.87 o 
  -1   7   6       22.68       29.77      2.03 o 
   0   7   6       27.80       37.53      2.72 o 
   1   7   6      128.60      114.01      4.67 o 
   2   7   6        0.19       -0.04      1.62 o 
   3   7   6        5.15        4.62      2.37 o 
   4   7   6       36.90       49.97      4.98 o 
   5   7   6        0.17        4.65      3.32 o 
   6   7   6        3.07        0.46      3.43 o 
   7   7   6       10.11        7.68      4.38 o 
  -9   8   6        0.29       -2.67      2.67 o 
  -8   8   6       10.09        8.47      4.49 o 
  -7   8   6        5.84        8.18      3.52 o 
  -6   8   6       12.34       15.60      3.49 o 
  -5   8   6      140.09      139.86      5.36 o 
  -4   8   6       21.75       20.74      2.48 o 
  -3   8   6        4.79        5.77      1.79 o 
  -2   8   6       13.01       11.64      1.60 o 
  -1   8   6        7.66       17.37      1.79 o 
   0   8   6        0.59        1.34      1.54 o 
   1   8   6       17.93       14.55      2.51 o 
   2   8   6      153.93      151.84      5.58 o 
   3   8   6      534.01      532.89     11.43 o 
   4   8   6      113.67      111.49      6.59 o 
   5   8   6        8.76       14.53      3.65 o 
   6   8   6        0.09        7.58      3.97 o 
   7   8   6        5.08        7.99      4.40 o 
  -9   9   6        3.39       -0.60      3.06 o 
  -8   9   6       29.36       28.21      4.15 o 
  -7   9   6       45.34       38.46      4.30 o 
  -6   9   6        1.53       -1.76      1.76 o 
  -5   9   6        9.37        8.21      2.21 o 
  -4   9   6      235.70      227.66      5.64 o 
  -3   9   6      105.04      105.26      3.33 o 
  -2   9   6      265.73      277.95      5.19 o 
  -1   9   6       35.00       48.73      2.59 o 
   0   9   6      375.43      361.64      7.14 o 
   1   9   6       58.32       54.55      4.10 o 
   2   9   6        1.88       -1.36      1.71 o 
   3   9   6       13.76       13.31      2.93 o 
   4   9   6       46.46       46.46      4.98 o 
   5   9   6       19.06       27.89      4.05 o 
   6   9   6        7.00        9.63      4.51 o 
   7   9   6        0.00        0.25      3.98 o 
  -9  10   6        7.94        9.18      3.41 o 
  -8  10   6        4.91        2.53      2.67 o 
  -7  10   6        0.09        0.50      3.29 o 
  -6  10   6       10.54        7.21      2.51 o 
  -5  10   6      172.00      158.20      5.75 o 
  -4  10   6      381.33      345.04      7.29 o 
  -3  10   6      439.45      437.40      8.84 o 
  -2  10   6       30.92       31.24      2.27 o 
  -1  10   6     1075.60     1002.89     10.96 o 
   0  10   6      300.25      274.44      6.32 o 
   1  10   6        7.77       12.12      2.88 o 
   2  10   6      131.37      137.24      5.53 o 
   3  10   6       14.54       18.02      3.66 o 
   4  10   6       21.14       16.91      3.88 o 
   5  10   6        9.87        8.31      4.04 o 
   6  10   6        1.35       -0.32      3.71 o 
   7  10   6        2.17        8.70      4.70 o 
  -9  11   6        1.65        7.22      3.34 o 
  -8  11   6        5.16        6.24      3.17 o 
  -7  11   6       12.11       10.48      6.26 o 
  -6  11   6        0.00        1.54      2.04 o 
  -5  11   6        1.44        1.08      2.22 o 
  -4  11   6        0.00        1.61      1.86 o 
  -3  11   6      323.76      299.64      7.99 o 
  -2  11   6        6.12        7.79      1.67 o 
  -1  11   6        5.07        6.74      1.92 o 
   0  11   6       12.47       17.00      2.42 o 
   1  11   6       61.67       75.52      4.45 o 
   2  11   6       19.26       19.86      2.96 o 
   3  11   6       59.79       52.80      5.45 o 
   4  11   6       52.54       46.33      5.30 o 
   5  11   6       18.54       13.82      3.40 o 
   6  11   6        3.83       10.54      4.88 o 
   7  11   6        0.77       11.25      4.89 o 
  -9  12   6        0.15        3.94      3.24 o 
  -8  12   6        4.40        5.76      3.08 o 
  -7  12   6       43.17       48.88      4.88 o 
  -6  12   6       69.89       73.61      4.78 o 
  -5  12   6        4.31        4.34      2.59 o 
  -4  12   6       79.60       82.28      4.23 o 
  -3  12   6       41.21       39.87      3.33 o 
  -2  12   6        1.25        0.71      1.45 o 
  -1  12   6      388.36      353.69      7.27 o 
   0  12   6        0.02        1.36      1.89 o 
   1  12   6      378.56      349.48      8.61 o 
   2  12   6      139.61      114.81      5.43 o 
   3  12   6        8.43       10.72      3.44 o 
   4  12   6       86.44       91.49      7.33 o 
   5  12   6        5.00        4.49      3.43 o 
   6  12   6        2.35        1.92      4.17 o 
  -9  13   6        2.30        3.01      3.38 o 
  -8  13   6        2.35        9.06      3.34 o 
  -7  13   6       17.29       13.55      3.21 o 
  -6  13   6       36.45       34.07      3.67 o 
  -5  13   6       10.56        6.59      2.44 o 
  -4  13   6      680.10      665.91     11.83 o 
  -3  13   6      174.59      163.71      5.54 o 
  -2  13   6      521.41      512.91      8.99 o 
  -1  13   6       79.84       85.87      4.37 o 
   0  13   6       85.55       81.00      4.90 o 
   1  13   6      706.42      684.85     13.24 o 
   2  13   6        8.43       13.43      3.03 o 
   3  13   6       10.89        6.26      2.90 o 
   4  13   6       19.84       18.60      3.74 o 
   5  13   6        5.26        4.45      3.64 o 
   6  13   6        3.70       10.42      4.80 o 
  -9  14   6        0.10        1.97      3.58 o 
  -8  14   6        1.91       -0.36      3.51 o 
  -7  14   6       12.10       12.44      3.34 o 
  -6  14   6        8.79        5.64      2.55 o 
  -5  14   6       72.82       69.49      4.71 o 
  -4  14   6       72.16       73.06      4.64 o 
  -3  14   6        6.05        6.96      2.16 o 
  -2  14   6       16.92        8.83      2.84 o 
  -1  14   6      510.44      511.58      9.83 o 
   0  14   6        0.55        0.74      2.18 o 
   1  14   6      542.80      532.51     11.04 o 
   2  14   6      264.26      236.16      9.54 o 
   3  14   6        0.09       -0.98      2.45 o 
   4  14   6        0.07       -3.50      3.50 o 
   5  14   6        1.53        0.80      3.14 o 
   6  14   6       14.60       12.78      4.59 o 
  -8  15   6        3.03        2.61      3.15 o 
  -7  15   6       16.05       12.85      2.96 o 
  -6  15   6        2.32        2.80      2.49 o 
  -5  15   6      165.18      158.31      6.38 o 
  -4  15   6       13.30       11.08      2.52 o 
  -3  15   6        1.80       -0.83      1.85 o 
  -2  15   6        6.37        6.19      2.52 o 
  -1  15   6       87.14       86.22      5.24 o 
   0  15   6     1058.47     1022.45     16.36 o 
   1  15   6       47.69       40.45      3.98 o 
   2  15   6       59.09       64.23      8.05 o 
   3  15   6        2.79        0.23      2.64 o 
   4  15   6        6.58       14.08      3.65 o 
   5  15   6        0.96        2.20      3.22 o 
   6  15   6        0.03        4.64      3.69 o 
  -8  16   6        2.02        1.59      3.26 o 
  -7  16   6        5.31        2.98      2.53 o 
  -6  16   6        2.07       -2.24      2.24 o 
  -5  16   6       36.17       30.57      3.56 o 
  -4  16   6       24.05       18.27      3.25 o 
  -3  16   6       37.44       37.72      4.03 o 
  -2  16   6       39.46       40.85      4.14 o 
  -1  16   6      230.07      227.91      7.62 o 
   0  16   6       22.97       26.11      4.17 o 
   1  16   6      452.59      430.74     10.15 o 
   2  16   6       74.12       91.57      8.88 o 
   3  16   6       21.62       18.62      3.92 o 
   4  16   6        6.72       10.41      3.55 o 
   5  16   6        3.18       -0.02      3.55 o 
   6  16   6        0.65        1.55      3.88 o 
  -8  17   6        2.68        4.02      3.41 o 
  -7  17   6       37.15       30.61      4.13 o 
  -6  17   6       17.30       13.05      3.27 o 
  -5  17   6       74.51       65.05      4.89 o 
  -4  17   6        8.86        6.13      2.70 o 
  -3  17   6        7.89       10.48      3.56 o 
  -2  17   6       12.27       12.39      2.55 o 
  -1  17   6       20.88       22.04      3.47 o 
   0  17   6        1.76        0.16      2.64 o 
   1  17   6        0.03        0.89      2.29 o 
   2  17   6       95.48      105.69      6.77 o 
   3  17   6       10.13       11.14      3.36 o 
   4  17   6        3.07        3.31      3.06 o 
   5  17   6        4.78       12.11      4.23 o 
   6  17   6        1.79       -0.82      4.23 o 
  -8  18   6        2.35        4.34      3.53 o 
  -7  18   6        3.65        1.88      2.82 o 
  -6  18   6        1.29        5.52      2.70 o 
  -5  18   6        0.17       -1.64      2.13 o 
  -4  18   6       80.06       83.96      7.34 o 
  -3  18   6        0.94       -0.76      4.78 o 
  -2  18   6      331.91      322.47     10.05 o 
  -1  18   6      430.45      443.97     11.87 o 
   0  18   6      368.31      342.88     11.34 o 
   1  18   6      302.25      299.38      9.92 o 
   2  18   6       43.67       55.14      5.50 o 
   3  18   6       21.83       25.53      4.49 o 
   4  18   6        0.21       -0.23      3.07 o 
   5  18   6        2.47        5.68      3.88 o 
  -8  19   6        2.50        7.55      5.27 o 
  -7  19   6        0.00       -2.00      2.69 o 
  -6  19   6        7.72        9.27      2.97 o 
  -5  19   6       12.22        5.88      3.17 o 
  -4  19   6       46.10       36.88      5.46 o 
  -3  19   6       13.19        8.48      3.52 o 
  -2  19   6      113.77      124.50      7.09 o 
  -1  19   6        0.81        3.64      2.61 o 
   0  19   6       49.45       46.54      5.26 o 
   1  19   6        4.19       10.93      3.25 o 
   2  19   6       48.68       60.69      5.89 o 
   3  19   6        0.05        3.12      3.12 o 
   4  19   6        4.46        6.62      3.82 o 
   5  19   6        3.66        5.45      4.14 o 
  -7  20   6        0.01        0.58      5.48 o 
  -6  20   6        0.00        3.77      3.24 o 
  -5  20   6        0.20        7.90      3.24 o 
  -4  20   6        0.02       -2.43      3.12 o 
  -3  20   6       21.30       20.37      3.57 o 
  -2  20   6        2.46        1.99      2.68 o 
  -1  20   6       45.94       55.08      5.36 o 
   0  20   6       58.24       47.41      5.64 o 
   1  20   6        5.37        8.86      4.18 o 
   2  20   6        4.22        6.97      3.56 o 
   3  20   6       25.63       32.43      4.96 o 
   4  20   6        1.54        6.83      4.67 o 
   5  20   6        0.00        3.30      6.57 o 
  -7  21   6       10.49        3.21      3.78 o 
  -6  21   6       20.52       20.88      4.54 o 
  -5  21   6        0.37        5.29      3.37 o 
  -4  21   6       26.74       27.70      4.85 o 
  -3  21   6       21.21       23.51      3.73 o 
  -2  21   6        5.84        3.27      3.51 o 
  -1  21   6        1.61        3.90      2.89 o 
   0  21   6      156.09      159.36      9.91 o 
   1  21   6      123.05      109.09      9.43 o 
   2  21   6       11.93       14.32      5.89 o 
   3  21   6       50.82       52.42      6.12 o 
   4  21   6        7.99       10.41      5.46 o 
   5  21   6        0.02       -3.02      3.68 o 
  -7  22   6        0.60        7.26      3.61 o 
  -6  22   6       15.95       16.85      5.09 o 
  -5  22   6       37.60       42.50      5.84 o 
  -4  22   6       12.51       23.45      4.82 o 
  -3  22   6       58.42       51.95      5.28 o 
  -2  22   6       36.81       24.20     11.94 o 
  -1  22   6        9.38        9.91      3.60 o 
   0  22   6        3.57        4.44      3.63 o 
   1  22   6       11.15       13.60      6.75 o 
   2  22   6       25.02       32.47      9.33 o 
   3  22   6       31.03       27.46      5.78 o 
   4  22   6        2.23        7.62      4.93 o 
  -7  23   6        0.25        7.79      6.80 o 
  -6  23   6        2.42       -0.75      3.92 o 
  -5  23   6        0.01       -1.34      3.32 o 
  -4  23   6       11.78       14.29      4.60 o 
  -3  23   6       30.58       37.21      5.60 o 
  -2  23   6       37.02       21.12     11.74 o 
  -1  23   6       11.91       14.20      4.03 o 
   0  23   6       61.59       69.03      7.98 o 
   1  23   6       85.00      112.80     10.00 o 
   2  23   6       10.86       20.72      8.69 o 
   3  23   6        0.04        3.04      3.87 o 
   4  23   6        0.03       -2.99      3.71 o 
  -6  24   6        3.76        3.02      4.21 o 
  -5  24   6        1.00       -0.41      3.71 o 
  -4  24   6        5.44        4.47      3.71 o 
  -3  24   6       15.04       10.31      4.08 o 
  -2  24   6        7.49        0.72      6.18 o 
  -1  24   6        0.14        2.41      2.97 o 
   0  24   6        0.03        5.53      6.26 o 
   1  24   6        3.85       17.15      5.36 o 
   2  24   6        0.03        7.96      5.38 o 
   3  24   6        4.47        2.20      3.72 o 
   4  24   6        2.13        4.58      4.26 o 
  -6  25   6       43.88       57.65      7.42 o 
  -5  25   6        0.47        0.89      4.09 o 
  -4  25   6       23.71       28.26      7.33 o 
  -3  25   6        3.01        0.23      3.25 o 
  -2  25   6        6.93        9.72      5.58 o 
  -1  25   6       25.73       32.58     11.17 o 
   0  25   6       28.79       44.86     11.41 o 
   1  25   6        0.07        4.18      3.83 o 
   2  25   6       31.11       52.75      7.73 o 
   3  25   6        0.34        6.63      4.71 o 
  -5  26   6        2.30        4.99      4.20 o 
  -4  26   6        0.07        0.02      3.58 o 
  -3  26   6        0.41        2.13      4.45 o 
  -2  26   6       18.24        7.86     11.83 o 
  -1  26   6       40.54       33.76     11.31 o 
   0  26   6        0.00       -1.33      4.39 o 
   1  26   6        0.29       12.60      6.74 o 
   2  26   6       37.98       49.20      7.55 o 
   3  26   6        0.94       -4.12      4.12 o 
  -5  27   6        0.10        1.98      3.93 o 
  -4  27   6        0.86        3.38      4.73 o 
  -3  27   6        0.89        3.00      4.31 o 
  -2  27   6        1.24        1.63      5.02 o 
  -1  27   6        2.36        0.49      6.83 o 
   0  27   6        1.45       -0.05      5.14 o 
   1  27   6       26.62       23.05      6.37 o 
   2  27   6        1.15        8.50      5.61 o 
  -4  28   6        5.19       12.40      5.26 o 
  -3  28   6        8.88        9.81      5.15 o 
  -2  28   6        1.13        5.75      6.01 o 
  -1  28   6        0.35        4.12      7.37 o 
   0  28   6       30.75       59.73     14.68 o 
   1  28   6        0.91        7.36      4.51 o 
   2  28   6        0.06       -4.43      4.43 o 
  -3  29   6       14.55       16.75      6.18 o 
  -2  29   6        7.98        9.57      9.41 o 
  -1  29   6        2.40        4.72      7.41 o 
   0  29   6        0.01        7.26      8.25 o 
   1  29   6        0.01       11.46      6.40 o 
  -2  30   6        3.08        7.14      8.41 o 
  -1  30   6       11.50       13.03      9.49 o 
   0  30   6        1.50        1.32      7.43 o 
 -10   1   7        7.27        3.55      4.21 o 
  -9   1   7        9.20       14.94      4.26 o 
  -8   1   7        1.11       -0.17      2.82 o 
  -7   1   7        1.84        4.04      2.79 o 
  -6   1   7       49.36       60.73      4.52 o 
  -5   1   7       26.55       22.16      3.50 o 
  -4   1   7      168.69      186.36      6.03 o 
  -3   1   7     1018.02     1069.78     11.97 o 
  -2   1   7       26.21       27.50      2.35 o 
  -1   1   7      598.29      631.09      8.05 o 
   0   1   7       32.64       35.45      2.80 o 
   1   1   7        7.99       13.01      3.43 o 
   2   1   7       29.75       20.83      3.44 o 
   3   1   7     1118.90     1069.38     20.36 o 
   4   1   7        0.67        2.94      3.23 o 
   5   1   7       40.06       29.62      6.15 o 
   6   1   7        2.50       -1.35      4.48 o 
   7   1   7        0.36        2.81      5.18 o 
 -10   2   7        0.30        2.86      4.65 o 
  -9   2   7        0.05        6.23      5.37 o 
  -8   2   7        3.25        9.09      4.38 o 
  -7   2   7        0.25        3.61      2.64 o 
  -6   2   7       20.27       24.83      3.62 o 
  -5   2   7        0.77        0.67      2.64 o 
  -4   2   7      763.72      746.91     11.88 o 
  -3   2   7      246.11      227.81      6.53 o 
  -2   2   7       61.71       61.40      3.03 o 
  -1   2   7      538.51      526.91      6.73 o 
   0   2   7     1075.02     1006.47     13.23 o 
   1   2   7       55.17       62.67      3.59 o 
   2   2   7      618.06      595.05     12.86 o 
   3   2   7      286.78      267.67      9.67 o 
   4   2   7       26.54       26.60      4.47 o 
   5   2   7       99.19       96.44      6.93 o 
   6   2   7        4.92       -1.35      3.93 o 
   7   2   7        0.03       -0.65      4.94 o 
  -9   3   7        0.57       -0.82      4.64 o 
  -8   3   7        5.42        5.31      3.39 o 
  -7   3   7       12.95       12.02      4.66 o 
  -6   3   7       13.58       12.87      3.14 o 
  -5   3   7       83.27       93.86      5.91 o 
  -4   3   7       11.91       11.85      2.96 o 
  -3   3   7       56.64       49.60      3.14 o 
  -2   3   7        1.88        9.14      1.94 o 
  -1   3   7        2.61        0.73      1.22 o 
   0   3   7      161.61      154.80      4.99 o 
   1   3   7        1.29        1.04      1.74 o 
   2   3   7     1552.67     1464.04     22.02 o 
   3   3   7       55.21       49.70      7.62 o 
   4   3   7        8.76        3.12      2.57 o 
   5   3   7        5.37        9.57      4.28 o 
   6   3   7        0.97        0.82      3.92 o 
   7   3   7        2.04        7.76      5.62 o 
  -9   4   7        1.50        3.54      4.00 o 
  -8   4   7        6.72        6.27      6.95 o 
  -7   4   7        0.28       -1.39      2.72 o 
  -6   4   7       18.86       23.32      3.70 o 
  -5   4   7       21.24       23.52      3.50 o 
  -4   4   7        1.91        2.14      2.47 o 
  -3   4   7       11.81       11.69      2.36 o 
  -2   4   7       51.51       50.75      2.74 o 
  -1   4   7       44.27       39.25      2.48 o 
   0   4   7       78.02       74.75      3.90 o 
   1   4   7       16.23       15.04      2.57 o 
   2   4   7      287.92      279.53      7.47 o 
   3   4   7       61.14       63.44      5.58 o 
   4   4   7        1.95        5.27      3.21 o 
   5   4   7       30.28       18.33      5.03 o 
   6   4   7        0.33       -0.50      3.84 o 
   7   4   7        1.51        2.34      5.03 o 
  -9   5   7        1.85       -3.74      3.74 o 
  -8   5   7       22.03       15.09      4.16 o 
  -7   5   7        6.00        6.31      3.98 o 
  -6   5   7       19.57       18.96      3.51 o 
  -5   5   7       35.99       37.34      3.97 o 
  -4   5   7        4.70        1.75      2.44 o 
  -3   5   7       18.35       21.36      2.90 o 
  -2   5   7      293.53      274.96      5.28 o 
  -1   5   7      120.92      126.55      3.98 o 
   0   5   7      235.57      227.71      6.02 o 
   1   5   7      536.21      517.49     10.01 o 
   2   5   7       59.64       60.81      4.15 o 
   3   5   7        1.23       -0.24      2.15 o 
   4   5   7       33.63       37.83      4.97 o 
   5   5   7        7.14        2.32      4.01 o 
   6   5   7        0.07        0.91      3.97 o 
   7   5   7        0.01        1.08      4.90 o 
  -9   6   7        0.00       -3.82      3.82 o 
  -8   6   7        0.43        4.90      3.87 o 
  -7   6   7       47.61       51.57      5.20 o 
  -6   6   7       34.21       30.75      4.04 o 
  -5   6   7        9.76       11.15      2.97 o 
  -4   6   7       23.78       28.29      3.57 o 
  -3   6   7       18.92       19.36      2.43 o 
  -2   6   7        1.16        0.78      1.40 o 
  -1   6   7       31.80       36.77      2.48 o 
   0   6   7      140.65      145.37      4.99 o 
   1   6   7      140.45      133.40      5.28 o 
   2   6   7       60.50       60.72      4.13 o 
   3   6   7        4.10        3.74      2.44 o 
   4   6   7       20.18       16.80      4.81 o 
   5   6   7        3.57        4.05      4.08 o 
   6   6   7        3.90        1.88      4.17 o 
  -9   7   7        0.15        0.78      4.04 o 
  -8   7   7        2.78        1.28      3.38 o 
  -7   7   7       48.13       60.09      5.57 o 
  -6   7   7       54.97       57.72      5.22 o 
  -5   7   7       40.84       34.97      3.96 o 
  -4   7   7      241.89      244.70      7.52 o 
  -3   7   7       62.97       58.67      4.00 o 
  -2   7   7      280.00      260.38      5.49 o 
  -1   7   7      144.04      140.28      3.82 o 
   0   7   7      388.37      375.15      7.93 o 
   1   7   7       63.88       68.14      4.29 o 
   2   7   7        0.03       -1.19      1.97 o 
   3   7   7       93.82       98.23      5.59 o 
   4   7   7        2.85       -0.54      3.48 o 
   5   7   7        8.97       15.31      4.69 o 
   6   7   7       10.13        9.71      4.82 o 
  -9   8   7        0.18       -3.01      3.01 o 
  -8   8   7        3.40        7.19      3.72 o 
  -7   8   7        3.29       -2.05      3.18 o 
  -6   8   7       42.17       52.50      4.47 o 
  -5   8   7       11.71       11.82      2.33 o 
  -4   8   7        2.74        5.91      1.99 o 
  -3   8   7      151.42      132.79      4.47 o 
  -2   8   7      234.81      206.89      4.66 o 
  -1   8   7      297.71      266.23      6.93 o 
   0   8   7       59.71       56.21      3.72 o 
   1   8   7      242.57      239.50      7.57 o 
   2   8   7      246.88      258.10      9.06 o 
   3   8   7        2.91        1.40      2.32 o 
   4   8   7       31.86       34.29      8.74 o 
   5   8   7       19.27       21.13      5.29 o 
   6   8   7        0.30       -0.13      4.12 o 
  -9   9   7        8.35       12.02      3.76 o 
  -8   9   7        3.71        3.26      3.17 o 
  -7   9   7        2.39        3.03      2.54 o 
  -6   9   7        1.94        1.32      2.26 o 
  -5   9   7       14.29       24.16      2.75 o 
  -4   9   7        7.61        9.20      2.15 o 
  -3   9   7        8.91        8.98      2.06 o 
  -2   9   7       71.21       78.86      3.37 o 
  -1   9   7       51.85       56.54      3.54 o 
   0   9   7       54.55       57.11      3.82 o 
   1   9   7        6.15        9.96      2.52 o 
   2   9   7        0.11        0.69      2.05 o 
   3   9   7       29.04       28.52      3.72 o 
   4   9   7       16.01       13.25      3.63 o 
   5   9   7        0.88       11.43      3.81 o 
   6   9   7        2.21        1.80      4.39 o 
  -9  10   7        0.20        5.55      3.56 o 
  -8  10   7        1.41       -1.61      3.79 o 
  -7  10   7        2.52        2.50      3.04 o 
  -6  10   7        2.58        1.20      2.22 o 
  -5  10   7        1.72        3.13      1.92 o 
  -4  10   7      130.53      120.35      5.08 o 
  -3  10   7        0.07       -0.29      1.80 o 
  -2  10   7       35.48       35.74      2.70 o 
  -1  10   7      689.91      669.10     10.55 o 
   0  10   7      458.73      435.57      8.98 o 
   1  10   7      494.24      450.13      9.87 o 
   2  10   7      209.14      198.35      7.30 o 
   3  10   7       10.01        3.84      2.97 o 
   4  10   7        2.32        5.60      3.22 o 
   5  10   7        5.41        3.75      3.39 o 
   6  10   7        0.17        3.01      5.18 o 
  -9  11   7        3.42        7.39      3.43 o 
  -8  11   7        5.46       10.47      3.26 o 
  -7  11   7        5.52        3.40      2.69 o 
  -6  11   7       16.97       15.37      3.00 o 
  -5  11   7       32.27       34.41      3.65 o 
  -4  11   7      497.89      465.04     10.96 o 
  -3  11   7       44.63       44.23      3.70 o 
  -2  11   7        4.39        2.13      1.99 o 
  -1  11   7     1085.12     1010.85     13.57 o 
   0  11   7      117.34      127.45      5.63 o 
   1  11   7       37.68       33.49      4.08 o 
   2  11   7      105.44      114.39      6.08 o 
   3  11   7       30.07       38.63      5.06 o 
   4  11   7        0.03        0.39      2.83 o 
   5  11   7        8.07        8.65      4.73 o 
   6  11   7        4.69       12.77      5.11 o 
  -9  12   7        6.31        8.91      3.88 o 
  -8  12   7        3.55        5.65      4.06 o 
  -7  12   7       50.82       46.66      4.98 o 
  -6  12   7        7.81        4.97      3.02 o 
  -5  12   7       22.49       32.08      3.58 o 
  -4  12   7       20.04       21.07      2.97 o 
  -3  12   7      733.61      714.14     11.86 o 
  -2  12   7      111.36      112.63      5.78 o 
  -1  12   7      671.09      609.35     10.33 o 
   0  12   7        1.46       -0.44      2.11 o 
   1  12   7        0.05        0.46      1.67 o 
   2  12   7       72.49       62.94      5.02 o 
   3  12   7       32.50       25.95      8.13 o 
   4  12   7       30.05       40.64      9.28 o 
   5  12   7        0.04       -3.45      6.08 o 
   6  12   7        1.12        4.42      4.70 o 
  -9  13   7        3.38        6.09      3.54 o 
  -8  13   7        1.97       -1.25      3.91 o 
  -7  13   7       19.84       23.26      3.49 o 
  -6  13   7        3.53        0.52      5.24 o 
  -5  13   7       80.83       76.12      5.23 o 
  -4  13   7        1.91        0.80      1.84 o 
  -3  13   7        8.50        2.36      2.14 o 
  -2  13   7      482.74      459.71     10.61 o 
  -1  13   7      326.36      322.55      8.38 o 
   0  13   7       47.27       52.63      4.28 o 
   1  13   7        5.13        3.03      2.23 o 
   2  13   7       33.39       21.07      3.57 o 
   3  13   7        4.63        4.72      3.10 o 
   4  13   7       14.43       12.35      3.37 o 
   5  13   7        7.38        4.64      3.69 o 
   6  13   7        0.01       -1.88      4.30 o 
  -8  14   7        0.00       -2.77      2.89 o 
  -7  14   7       20.83       14.03      3.28 o 
  -6  14   7       42.12       39.80      4.29 o 
  -5  14   7        8.56        8.28      2.95 o 
  -4  14   7        1.13       -0.22      1.86 o 
  -3  14   7      187.69      175.48      6.01 o 
  -2  14   7        0.27       -1.08      2.20 o 
  -1  14   7      175.63      181.22      7.55 o 
   0  14   7      161.21      145.92      6.24 o 
   1  14   7        4.94        0.65      2.15 o 
   2  14   7        4.04        2.93      6.41 o 
   3  14   7        4.64        4.72      3.82 o 
   4  14   7        0.77       -0.57      2.78 o 
   5  14   7        0.08        1.17      3.51 o 
   6  14   7        0.22       -4.12      4.21 o 
  -8  15   7        0.00        1.00      3.18 o 
  -7  15   7       24.63       18.64      4.76 o 
  -6  15   7      102.11      101.98      5.99 o 
  -5  15   7        0.05       -0.44      2.71 o 
  -4  15   7        1.29        2.30      2.28 o 
  -3  15   7       49.07       47.86      4.81 o 
  -2  15   7       52.20       60.12      4.86 o 
  -1  15   7       12.62        8.02      2.94 o 
   0  15   7        4.43        0.31      2.69 o 
   1  15   7        3.42       -0.88      2.14 o 
   2  15   7       54.11       52.23      5.81 o 
   3  15   7       13.33       11.32      3.94 o 
   4  15   7        0.72        5.12      3.55 o 
   5  15   7       10.23        8.69      4.17 o 
  -8  16   7        0.47        0.22      3.25 o 
  -7  16   7        0.58        4.34      2.76 o 
  -6  16   7       11.31       11.03      3.01 o 
  -5  16   7        0.30        3.13      2.69 o 
  -4  16   7       49.61       55.11      4.79 o 
  -3  16   7      110.29      120.74      6.88 o 
  -2  16   7       64.86       69.60      6.70 o 
  -1  16   7       20.90       19.32      3.69 o 
   0  16   7        3.00        1.06      2.39 o 
   1  16   7       23.15       24.83      4.01 o 
   2  16   7        7.35        2.42      3.12 o 
   3  16   7       12.12       15.38      4.36 o 
   4  16   7        8.84       17.44      4.07 o 
   5  16   7        2.50       -3.12      4.76 o 
  -8  17   7        0.89        5.31      3.52 o 
  -7  17   7        0.20        2.95      2.82 o 
  -6  17   7        0.32       -0.53      2.59 o 
  -5  17   7        0.01        2.55      2.41 o 
  -4  17   7        4.28        2.71      2.50 o 
  -3  17   7       10.72        8.16      3.06 o 
  -2  17   7       50.59       48.07      5.12 o 
  -1  17   7      112.85      126.22      7.09 o 
   0  17   7      328.00      306.81     12.77 o 
   1  17   7       23.46       21.46      4.47 o 
   2  17   7        4.71        3.74      3.39 o 
   3  17   7        8.88       18.47      4.78 o 
   4  17   7        1.06        1.43      3.01 o 
   5  17   7        0.35       -0.14      4.73 o 
  -8  18   7        1.81        8.56      5.05 o 
  -7  18   7        1.72        1.68      3.77 o 
  -6  18   7        2.42        4.92      2.66 o 
  -5  18   7        0.59        3.42      2.63 o 
  -4  18   7        0.78        3.09      3.26 o 
  -3  18   7        0.31        5.12      2.79 o 
  -2  18   7       59.31       58.22      5.49 o 
  -1  18   7        0.59        0.75      2.59 o 
   0  18   7        7.45        6.58      3.54 o 
   1  18   7       89.56       83.19      7.34 o 
   2  18   7        0.45       -2.70      3.31 o 
   3  18   7        1.39        1.55      3.01 o 
   4  18   7        3.27        6.85      3.88 o 
   5  18   7        0.41        0.19      4.19 o 
  -7  19   7        0.67        5.95      3.12 o 
  -6  19   7        1.54        2.02      2.74 o 
  -5  19   7        1.24        4.87      3.75 o 
  -4  19   7        0.71       -0.95      3.07 o 
  -3  19   7       11.57       17.05      5.81 o 
  -2  19   7       56.20       60.17      6.32 o 
  -1  19   7      220.79      215.82      8.83 o 
   0  19   7        3.46        0.93      2.90 o 
   1  19   7        9.43        7.42      5.68 o 
   2  19   7        0.05       -2.63      5.92 o 
   3  19   7        1.56        3.39      3.41 o 
   4  19   7        1.50       10.54      4.58 o 
   5  19   7        0.17        2.83      4.19 o 
  -7  20   7        8.11        5.25      3.25 o 
  -6  20   7        1.63        4.09      3.69 o 
  -5  20   7        8.93       13.20      4.56 o 
  -4  20   7       40.18       42.60      6.00 o 
  -3  20   7       25.51       26.14      5.08 o 
  -2  20   7       73.19       72.99      6.79 o 
  -1  20   7       44.30       47.68      5.24 o 
   0  20   7       79.20       96.07      7.39 o 
   1  20   7      123.26      136.29     10.39 o 
   2  20   7       36.67       54.07      9.58 o 
   3  20   7       11.55        7.86      3.88 o 
   4  20   7       12.45       12.60      6.94 o 
  -7  21   7        0.06        1.57      3.73 o 
  -6  21   7       23.38       28.04      6.04 o 
  -5  21   7       21.52       27.50      5.49 o 
  -4  21   7        2.91        5.97      3.86 o 
  -3  21   7       12.17       11.51      4.04 o 
  -2  21   7      154.66      168.10     10.09 o 
  -1  21   7        0.02        2.06      3.20 o 
   0  21   7        6.11        8.05      3.93 o 
   1  21   7        1.69       -1.29      3.19 o 
   2  21   7        4.98        4.25      4.20 o 
   3  21   7       10.78       13.00      4.80 o 
   4  21   7        7.76       12.70      5.69 o 
  -7  22   7        4.11        6.93      4.58 o 
  -6  22   7        2.60       -2.56      3.80 o 
  -5  22   7        5.22        4.04      4.03 o 
  -4  22   7       29.58       20.54      5.00 o 
  -3  22   7       17.74        8.66      3.86 o 
  -2  22   7        0.52       -4.30      6.13 o 
  -1  22   7        0.20        1.20      3.25 o 
   0  22   7        0.60        3.90      3.43 o 
   1  22   7        1.09       -3.65      8.46 o 
   2  22   7        0.54       -0.47      4.50 o 
   3  22   7        5.18        7.06      5.38 o 
   4  22   7        6.06       12.44      6.72 o 
  -6  23   7        4.14        4.09      5.38 o 
  -5  23   7        5.82        3.73      3.88 o 
  -4  23   7        5.22        3.37      3.95 o 
  -3  23   7        7.26        5.86      4.82 o 
  -2  23   7       60.34       71.51      8.56 o 
  -1  23   7       15.24       22.33      5.31 o 
   0  23   7       25.53       28.74      6.00 o 
   1  23   7        0.11       15.52      4.62 o 
   2  23   7       10.09       21.29      5.54 o 
   3  23   7        2.09       -0.26      4.05 o 
  -6  24   7        1.43        0.79      3.99 o 
  -5  24   7        4.08        5.94      4.14 o 
  -4  24   7       17.51       12.33      6.35 o 
  -3  24   7       30.87       21.12      5.98 o 
  -2  24   7        0.74        1.31      3.89 o 
  -1  24   7        8.49       10.94      4.66 o 
   0  24   7       24.64       28.92      6.29 o 
   1  24   7        4.86        6.62      4.23 o 
   2  24   7        0.29        2.12      4.09 o 
   3  24   7        0.20        8.53      4.89 o 
  -5  25   7        3.34        1.60      4.21 o 
  -4  25   7        0.97        1.38      5.08 o 
  -3  25   7        0.28        3.80      4.56 o 
  -2  25   7       31.66       23.25      6.27 o 
  -1  25   7       38.77       42.35      8.17 o 
   0  25   7        3.43       -0.76      3.56 o 
   1  25   7        4.51        5.02      4.90 o 
   2  25   7        3.94       12.60      4.99 o 
   3  25   7        1.30       -4.92      6.63 o 
  -5  26   7        5.85       10.63      4.80 o 
  -4  26   7        2.82        8.17      5.28 o 
  -3  26   7        2.11       12.59      5.34 o 
  -2  26   7        1.71       -3.90      3.90 o 
  -1  26   7       10.33       24.39      9.89 o 
   0  26   7        0.03        1.38      5.02 o 
   1  26   7        6.24        0.44     11.27 o 
   2  26   7        1.57        1.59      6.50 o 
  -4  27   7        4.37        2.07      5.88 o 
  -3  27   7        6.83       10.07      5.28 o 
  -2  27   7        7.20       -2.17      6.07 o 
  -1  27   7        0.46       -0.91      6.04 o 
   0  27   7        3.82        3.10      5.49 o 
   1  27   7       14.07       22.89      5.83 o 
  -3  28   7        0.44        0.13      5.11 o 
  -2  28   7        0.53       10.67      6.53 o 
  -1  28   7        0.57        0.33      6.62 o 
   0  28   7       46.77       51.73     10.91 o 
   1  28   7        7.26       17.71     11.30 o 
  -2  29   7        2.45       -1.54      7.52 o 
  -1  29   7       23.15       35.44     12.14 o 
  -9   0   8        0.17        5.14      4.86 o 
  -8   0   8        0.46       -2.06      5.49 o 
  -7   0   8        7.09       10.43      4.43 o 
  -6   0   8       75.48       77.68      7.76 o 
  -5   0   8      405.30      377.56     13.73 o 
  -4   0   8      284.79      292.41     11.63 o 
  -3   0   8      302.11      325.61     10.32 o 
  -2   0   8     1741.80     1703.80     29.07 o 
  -1   0   8        6.02        9.04      2.95 o 
   0   0   8       74.85       71.52     12.37 o 
   1   0   8       39.98       47.14      7.59 o 
   2   0   8       58.54       58.82     14.34 o 
   3   0   8      510.84      510.30     19.97 o 
   4   0   8        5.14        9.16      5.09 o 
   5   0   8        6.63        5.71      5.32 o 
   6   0   8        4.28        1.54      7.30 o 
  -9   1   8        0.10        3.97      4.43 o 
  -8   1   8        6.47        3.95      4.18 o 
  -7   1   8        1.01        4.96      2.89 o 
  -6   1   8       14.32       10.45      4.19 o 
  -5   1   8       29.93       30.95      4.08 o 
  -4   1   8       16.12       14.70      3.12 o 
  -3   1   8       15.71       20.84      2.91 o 
  -2   1   8      135.51      131.12      4.40 o 
  -1   1   8        0.05        0.56      1.63 o 
   0   1   8      427.21      404.72     11.82 o 
   1   1   8      310.80      312.40     10.63 o 
   2   1   8       75.12       80.16      6.33 o 
   3   1   8       15.09       17.60      4.19 o 
   4   1   8       15.67        8.11      3.72 o 
   5   1   8        0.04        2.13      3.43 o 
   6   1   8        0.06       -0.58      5.40 o 
  -9   2   8        0.42        0.56      6.04 o 
  -8   2   8        0.43       -0.81      3.53 o 
  -7   2   8        0.05        2.04      2.78 o 
  -6   2   8        3.47        4.01      2.83 o 
  -5   2   8       33.66       37.60      4.11 o 
  -4   2   8        9.69        7.18      2.57 o 
  -3   2   8      129.70      125.95      5.25 o 
  -2   2   8      111.27      111.57      4.11 o 
  -1   2   8       31.68       33.08      3.02 o 
   0   2   8      104.16      106.38      5.13 o 
   1   2   8       95.58       99.68      6.07 o 
   2   2   8        2.41        4.10      3.14 o 
   3   2   8        0.64        3.12      3.16 o 
   4   2   8        6.75        7.56      3.56 o 
   5   2   8        0.11        1.35      3.81 o 
   6   2   8        0.79       -1.18      5.31 o 
  -9   3   8        0.89        6.99      4.03 o 
  -8   3   8        0.19       -1.83      2.92 o 
  -7   3   8        4.70        9.85      3.23 o 
  -6   3   8       37.28       38.05      4.41 o 
  -5   3   8      138.28      147.14      6.55 o 
  -4   3   8      141.71      150.60      5.94 o 
  -3   3   8      311.10      296.48     10.40 o 
  -2   3   8        0.01       -1.26      1.67 o 
  -1   3   8      278.40      255.18      6.35 o 
   0   3   8       97.92       88.10      4.88 o 
   1   3   8      713.84      660.22     14.10 o 
   2   3   8        2.41       -1.05      2.83 o 
   3   3   8      171.68      163.64      8.32 o 
   4   3   8        3.60        0.58      3.08 o 
   5   3   8        0.11       -5.38      5.38 o 
   6   3   8        0.16        3.52      4.51 o 
  -9   4   8        0.18       -2.93      3.84 o 
  -8   4   8       34.20       35.28      5.67 o 
  -7   4   8        2.38        1.93      3.49 o 
  -6   4   8      154.40      169.77      7.93 o 
  -5   4   8       49.42       56.48      4.69 o 
  -4   4   8        2.25        5.10      2.63 o 
  -3   4   8       25.90       33.52      3.36 o 
  -2   4   8       49.38       57.97      3.08 o 
  -1   4   8      342.97      350.36      7.53 o 
   0   4   8      599.54      562.29     11.67 o 
   1   4   8      770.23      719.83     14.82 o 
   2   4   8        2.40        1.76      2.72 o 
   3   4   8       80.81       99.03      7.03 o 
   4   4   8        0.51        0.64      2.66 o 
   5   4   8        0.02        1.34      3.96 o 
   6   4   8        0.42        5.61      4.54 o 
  -9   5   8        2.67       12.39      6.83 o 
  -8   5   8        5.03        4.96      3.75 o 
  -7   5   8       24.17       29.68      5.06 o 
  -6   5   8        7.39       13.68      3.98 o 
  -5   5   8       15.59       16.28      3.44 o 
  -4   5   8       98.99       95.37      5.96 o 
  -3   5   8       66.03       80.80      4.50 o 
  -2   5   8      152.35      140.26      4.19 o 
  -1   5   8        2.71        2.74      2.56 o 
   0   5   8     1744.36     1604.78     20.50 o 
   1   5   8      244.91      218.39      6.88 o 
   2   5   8        4.41        7.47      3.30 o 
   3   5   8      106.43       99.81      7.15 o 
   4   5   8       25.03       27.67      8.13 o 
   5   5   8        7.28       13.16      4.91 o 
   6   5   8        4.33        4.36      4.36 o 
  -9   6   8        0.05       -0.91      3.91 o 
  -8   6   8        4.84        5.95      4.33 o 
  -7   6   8        0.02       -2.12      2.89 o 
  -6   6   8       54.09       54.65      6.78 o 
  -5   6   8       54.61       53.14      4.68 o 
  -4   6   8        7.78        6.93      2.81 o 
  -3   6   8       74.78       67.09      3.75 o 
  -2   6   8       13.07       13.25      2.26 o 
  -1   6   8       74.15       84.83      4.85 o 
   0   6   8      245.80      234.04      7.16 o 
   1   6   8      419.34      380.61      9.06 o 
   2   6   8        0.53       -0.72      2.74 o 
   3   6   8       26.25       20.47      4.01 o 
   4   6   8        3.30        0.49      3.83 o 
   5   6   8       13.27       18.29      5.24 o 
   6   6   8       14.77       21.01      6.05 o 
  -9   7   8        3.08       -0.95      6.02 o 
  -8   7   8        0.26       -2.26      3.45 o 
  -7   7   8        1.04        0.12      2.86 o 
  -6   7   8        3.74        3.91      4.11 o 
  -5   7   8       26.03       29.49      3.92 o 
  -4   7   8        0.05        0.02      1.95 o 
  -3   7   8       35.95       31.45      3.28 o 
  -2   7   8      450.13      419.86      7.40 o 
  -1   7   8       40.83       36.20      3.48 o 
   0   7   8      233.20      228.43      7.07 o 
   1   7   8       29.94       27.54      3.42 o 
   2   7   8       49.15       43.21      5.20 o 
   3   7   8       34.94       23.62      4.46 o 
   4   7   8       16.55       21.70      5.69 o 
   5   7   8        0.00       -4.92      4.92 o 
   6   7   8        1.14        1.25      4.39 o 
  -9   8   8        1.07       -1.00      4.30 o 
  -8   8   8        2.34       -1.15      6.40 o 
  -7   8   8        2.15        3.28      3.35 o 
  -6   8   8      143.83      147.11      8.34 o 
  -5   8   8        5.72        1.38      1.98 o 
  -4   8   8       12.21        6.01      2.24 o 
  -3   8   8      452.89      436.77      8.63 o 
  -2   8   8      160.77      162.36      4.90 o 
  -1   8   8      100.75       85.41      4.59 o 
   0   8   8       32.28       24.31      3.39 o 
   1   8   8        4.42        0.82      1.99 o 
   2   8   8        2.12        4.13      2.40 o 
   3   8   8        1.66       -1.92      2.88 o 
   4   8   8        1.58       -3.58      3.58 o 
   5   8   8        1.09        4.23      4.29 o 
   6   8   8        5.37        3.81      5.11 o 
  -9   9   8        7.75        2.54      3.63 o 
  -8   9   8        1.36        1.31      2.97 o 
  -7   9   8        6.24        2.84      2.87 o 
  -6   9   8       95.85      104.69      5.67 o 
  -5   9   8       96.14      100.27      4.90 o 
  -4   9   8        9.71        8.21      2.27 o 
  -3   9   8     1016.12      941.31     13.34 o 
  -2   9   8        1.54       -0.37      2.17 o 
  -1   9   8        5.78        7.52      2.48 o 
   0   9   8       21.49       27.86      3.53 o 
   1   9   8      312.47      315.14      8.54 o 
   2   9   8        3.17        1.10      2.16 o 
   3   9   8       12.39       11.06      3.89 o 
   4   9   8       26.44       37.27      9.31 o 
   5   9   8        7.31        6.29      7.04 o 
   6   9   8        0.37        0.45      4.71 o 
  -9  10   8        7.17       15.03      4.13 o 
  -8  10   8       11.10       12.20      4.57 o 
  -7  10   8        1.07        2.55      3.47 o 
  -6  10   8        7.07       14.82      3.11 o 
  -5  10   8      128.59      136.12      5.74 o 
  -4  10   8       94.52       81.69      4.46 o 
  -3  10   8      221.59      205.19      6.50 o 
  -2  10   8        5.19        3.04      2.57 o 
  -1  10   8      155.77      154.39      5.80 o 
   0  10   8       50.68       47.88      4.16 o 
   1  10   8       98.35      104.21      5.55 o 
   2  10   8       91.78       86.07      9.43 o 
   3  10   8        8.56        2.33      3.97 o 
   4  10   8        1.92       -3.64      3.64 o 
   5  10   8        2.13        2.92      4.51 o 
   6  10   8        0.67        6.36      4.87 o 
  -9  11   8        6.39        0.31      5.14 o 
  -8  11   8        4.04        5.03      3.39 o 
  -7  11   8        4.79        0.95      2.74 o 
  -6  11   8        3.66        7.31      2.65 o 
  -5  11   8       27.55       24.66      3.70 o 
  -4  11   8      135.58      134.45      8.61 o 
  -3  11   8      380.57      366.51      8.57 o 
  -2  11   8      170.04      170.68      6.84 o 
  -1  11   8        0.05       -1.92      1.92 o 
   0  11   8       27.77       33.76      3.73 o 
   1  11   8       21.19       20.37      3.49 o 
   2  11   8       20.20       24.04      3.75 o 
   3  11   8       19.39       19.38      4.23 o 
   4  11   8        1.00       -2.58      5.12 o 
   5  11   8        5.72       15.87      5.50 o 
  -9  12   8        3.42        5.88      3.75 o 
  -8  12   8        0.04        4.03      3.26 o 
  -7  12   8        0.40        4.24      3.30 o 
  -6  12   8        1.55       -0.62      2.23 o 
  -5  12   8       15.50       10.41      3.04 o 
  -4  12   8        2.97       -0.06      1.99 o 
  -3  12   8       37.06       41.46      4.00 o 
  -2  12   8      150.06      152.39      6.70 o 
  -1  12   8      216.96      215.56      9.15 o 
   0  12   8      125.99      125.48      6.07 o 
   1  12   8       11.84        9.82      3.05 o 
   2  12   8       20.29       24.13      3.88 o 
   3  12   8        1.41        5.50      3.34 o 
   4  12   8        1.17        1.21      4.15 o 
   5  12   8        1.53        3.15      4.67 o 
  -8  13   8        4.94        2.97      3.77 o 
  -7  13   8        7.30       10.57      3.12 o 
  -6  13   8        4.12        2.63      2.57 o 
  -5  13   8        1.81        6.24      2.56 o 
  -4  13   8        6.08        8.47      2.47 o 
  -3  13   8        5.94        7.41      3.05 o 
  -2  13   8       12.20        9.71      2.84 o 
  -1  13   8       68.05       65.56      5.37 o 
   0  13   8       62.42       65.50      5.36 o 
   1  13   8        0.03       -1.77      1.77 o 
   2  13   8        1.73       10.22      3.47 o 
   3  13   8        6.09        2.56      3.05 o 
   4  13   8       29.04       39.96      7.05 o 
   5  13   8        0.37       -0.60      4.30 o 
  -8  14   8        0.01       -2.55      4.34 o 
  -7  14   8        0.33        3.22      3.35 o 
  -6  14   8       24.10       23.32      3.94 o 
  -5  14   8       24.87       24.56      3.82 o 
  -4  14   8       21.81       20.02      3.20 o 
  -3  14   8        1.57        1.94      2.67 o 
  -2  14   8       77.10       88.81      5.68 o 
  -1  14   8        9.88        7.25      2.97 o 
   0  14   8       32.31       30.11      4.21 o 
   1  14   8       71.46       73.79      7.43 o 
   2  14   8       49.23       45.76      5.70 o 
   3  14   8       62.62       69.37      6.88 o 
   4  14   8       11.32        9.25      6.12 o 
   5  14   8       12.90       22.55      6.23 o 
  -8  15   8        1.11        4.10      4.06 o 
  -7  15   8        5.59        1.48      3.03 o 
  -6  15   8       14.25       18.22      3.65 o 
  -5  15   8       38.67       35.49      4.28 o 
  -4  15   8       15.31       16.27      6.35 o 
  -3  15   8       55.56       56.85      5.44 o 
  -2  15   8       31.67       31.60      6.77 o 
  -1  15   8       45.39       42.34      5.98 o 
   0  15   8       78.38       73.18      5.83 o 
   1  15   8        2.10        3.39      2.68 o 
   2  15   8        5.05        8.24      3.48 o 
   3  15   8        0.01       -0.91      3.19 o 
   4  15   8        0.86        3.18      3.64 o 
   5  15   8        0.13       -0.57      4.79 o 
  -8  16   8        0.63        3.97      3.38 o 
  -7  16   8        1.13        4.28      3.27 o 
  -6  16   8        0.07        1.18      3.70 o 
  -5  16   8       10.63        9.76      3.00 o 
  -4  16   8        0.25        3.18      3.27 o 
  -3  16   8       47.85       53.06      5.39 o 
  -2  16   8        0.63       -2.64      2.64 o 
  -1  16   8      138.96      118.24      7.86 o 
   0  16   8       18.08       18.73      5.36 o 
   1  16   8       19.65       14.27      3.52 o 
   2  16   8        3.95        0.40      4.06 o 
   3  16   8        3.38        0.32      4.37 o 
   4  16   8        0.64       -1.92      3.31 o 
   5  16   8        0.19       12.71      5.45 o 
  -8  17   8        7.91        6.23      3.70 o 
  -7  17   8        8.65        9.31      4.06 o 
  -6  17   8        0.02       -0.17      2.45 o 
  -5  17   8       10.01       10.71      3.09 o 
  -4  17   8       27.80       30.78      5.36 o 
  -3  17   8       54.18       61.62      5.68 o 
  -2  17   8        0.12        5.35      3.82 o 
  -1  17   8        8.06        7.49      3.50 o 
   0  17   8       80.46       91.67      7.94 o 
   1  17   8        7.22        4.22      3.72 o 
   2  17   8        1.37       -1.75      3.15 o 
   3  17   8       18.40       32.29      5.13 o 
   4  17   8        8.54       13.26      4.77 o 
  -7  18   8        0.20        2.01      2.99 o 
  -6  18   8       10.02        5.71      3.35 o 
  -5  18   8       14.40       15.68      4.73 o 
  -4  18   8        0.16        0.37      3.29 o 
  -3  18   8        5.10        1.22      2.65 o 
  -2  18   8        0.04        0.47      3.23 o 
  -1  18   8      105.74      119.85      8.09 o 
   0  18   8        2.46       -1.49      3.11 o 
   1  18   8       23.92       28.85      5.96 o 
   2  18   8       13.22       15.99      4.53 o 
   3  18   8        0.44        5.92      3.40 o 
   4  18   8        0.79        8.62      5.07 o 
  -7  19   8        2.56        4.83      3.44 o 
  -6  19   8        0.62       -1.50      3.25 o 
  -5  19   8        4.56        6.19      4.12 o 
  -4  19   8       52.84       48.72      6.56 o 
  -3  19   8       24.66       32.83      7.55 o 
  -2  19   8      189.53      197.71      9.77 o 
  -1  19   8        0.29        5.36      3.13 o 
   0  19   8       10.15        9.00      3.82 o 
   1  19   8       54.46       57.87     12.29 o 
   2  19   8        3.27        4.66      5.54 o 
   3  19   8        5.17       11.98      4.06 o 
   4  19   8        0.35        5.37      4.16 o 
  -7  20   8        3.13        0.75      3.86 o 
  -6  20   8        0.75       -2.79      3.62 o 
  -5  20   8        8.21        9.55      4.33 o 
  -4  20   8        8.30       10.19      4.03 o 
  -3  20   8       15.74        0.37      5.79 o 
  -2  20   8       19.22       10.83      4.41 o 
  -1  20   8        0.59       -3.37      4.21 o 
   0  20   8        2.92        5.30      3.17 o 
   1  20   8        9.97        2.51      4.68 o 
   2  20   8       30.56       35.45      6.79 o 
   3  20   8        0.01       -2.14      3.72 o 
   4  20   8       42.41       66.44      9.10 o 
  -7  21   8        1.29        8.48      4.59 o 
  -6  21   8        0.65       -3.04      3.62 o 
  -5  21   8       14.99       14.60      4.92 o 
  -4  21   8       52.67       68.06      7.69 o 
  -3  21   8       16.88       18.40      5.58 o 
  -2  21   8       12.67       12.45      4.02 o 
  -1  21   8        0.11        0.18      3.34 o 
   0  21   8        0.85        1.88      3.50 o 
   1  21   8        4.52        0.22      7.87 o 
   2  21   8        6.05       10.84      5.01 o 
   3  21   8        5.24        8.08      4.41 o 
  -6  22   8        4.66        2.96      4.25 o 
  -5  22   8       12.35       15.24      5.04 o 
  -4  22   8        1.01        4.35      3.90 o 
  -3  22   8       23.35        7.57      5.88 o 
  -2  22   8       38.60       37.81      7.04 o 
  -1  22   8       63.56       79.41      8.62 o 
   0  22   8       34.52       37.82      9.16 o 
   1  22   8        1.76        9.37      8.64 o 
   2  22   8       24.41       30.02      7.39 o 
   3  22   8       36.97       47.00      7.66 o 
  -6  23   8        0.53       -0.61      4.04 o 
  -5  23   8        0.02        5.11      4.03 o 
  -4  23   8       40.57       55.01      7.43 o 
  -3  23   8        0.06       13.88      9.96 o 
  -2  23   8        0.21        2.55      4.30 o 
  -1  23   8       17.18       20.40      5.69 o 
   0  23   8        9.99       18.84     12.66 o 
   1  23   8        1.31        2.83      5.03 o 
   2  23   8        0.02        4.00      4.56 o 
   3  23   8        3.14       17.72     10.20 o 
  -5  24   8        0.14        3.38      4.27 o 
  -4  24   8        8.17        0.83      4.37 o 
  -3  24   8        3.08       12.21     10.46 o 
  -2  24   8        0.82        7.99      7.95 o 
  -1  24   8       34.87       35.36      8.27 o 
   0  24   8        1.22       11.09      4.59 o 
   1  24   8        1.77        2.16      3.99 o 
   2  24   8       14.73       17.17     11.38 o 
  -5  25   8        0.35        6.19      4.65 o 
  -4  25   8        5.32        7.26      5.31 o 
  -3  25   8        1.05        3.41      4.67 o 
  -2  25   8        0.84        4.01      5.42 o 
  -1  25   8        1.60       12.44     12.71 o 
   0  25   8        2.68       10.06      4.72 o 
   1  25   8        0.16       -0.37      3.99 o 
   2  25   8        1.67        4.93      4.45 o 
  -4  26   8        2.67        5.64      5.15 o 
  -3  26   8       11.34        9.01      8.78 o 
  -2  26   8       45.53       32.11      8.45 o 
  -1  26   8        9.52        5.37      7.04 o 
   0  26   8        0.09        5.58      5.46 o 
   1  26   8        0.91        8.24      7.73 o 
  -3  27   8       13.29        4.85      5.56 o 
  -2  27   8        2.18       22.18     10.35 o 
  -1  27   8        0.63        4.96      7.20 o 
   0  27   8        4.51        4.84      5.70 o 
  -2  28   8        0.29        2.81      7.22 o 
  -9   1   9        1.28        3.87      5.91 o 
  -8   1   9        2.23        6.67      3.95 o 
  -7   1   9        0.05        1.40      2.87 o 
  -6   1   9        1.85        2.05      2.77 o 
  -5   1   9       45.25       38.34      4.37 o 
  -4   1   9       19.01       15.41      3.13 o 
  -3   1   9       91.04       87.34      4.66 o 
  -2   1   9      208.47      215.70      5.68 o 
  -1   1   9       99.50       97.98      6.96 o 
   0   1   9       25.57       32.79      4.97 o 
   1   1   9      109.49      105.78      7.34 o 
   2   1   9        6.80        5.66      3.46 o 
   3   1   9        0.69        2.67      3.18 o 
   4   1   9        0.79        3.03      3.34 o 
   5   1   9        0.71        2.24      4.39 o 
  -9   2   9        0.06       -4.10      4.10 o 
  -8   2   9       19.39       23.58      5.02 o 
  -7   2   9        5.89        6.74      4.03 o 
  -6   2   9       28.43       25.86      4.00 o 
  -5   2   9        5.26        1.06      2.69 o 
  -4   2   9      143.20      156.64      6.12 o 
  -3   2   9       84.64       91.57      4.93 o 
  -2   2   9       16.74       11.35      2.76 o 
  -1   2   9        0.01       -0.14      3.38 o 
   0   2   9        0.88        0.25      3.03 o 
   1   2   9      306.49      322.92     11.36 o 
   2   2   9        0.51       -2.84      2.84 o 
   3   2   9        4.53        3.61      3.26 o 
   4   2   9        9.80        5.18      4.30 o 
   5   2   9        5.31       12.92      5.25 o 
  -9   3   9        0.10        8.21      6.67 o 
  -8   3   9        1.82       -2.14      3.54 o 
  -7   3   9       47.57       55.69      5.50 o 
  -6   3   9       28.85       39.98      4.59 o 
  -5   3   9       47.06       46.28      4.24 o 
  -4   3   9       62.09       65.89      4.65 o 
  -3   3   9        0.03        1.39      2.29 o 
  -2   3   9      248.05      243.50      6.80 o 
  -1   3   9      385.63      389.56      9.91 o 
   0   3   9       27.73       27.32      4.66 o 
   1   3   9      358.55      322.94     11.43 o 
   2   3   9       27.09       27.94      4.84 o 
   3   3   9        0.88        3.10      3.21 o 
   4   3   9        1.94        0.13      3.33 o 
   5   3   9        1.58        7.86      4.99 o 
  -9   4   9        1.05       -0.72      3.62 o 
  -8   4   9        3.98        3.58      3.61 o 
  -7   4   9        1.32        2.29      3.68 o 
  -6   4   9        0.21        0.19      2.84 o 
  -5   4   9       78.59       80.24      5.36 o 
  -4   4   9      120.64      123.36      5.81 o 
  -3   4   9        0.28        0.04      2.32 o 
  -2   4   9       33.06       40.91      3.86 o 
  -1   4   9        6.70        4.29      2.75 o 
   0   4   9       28.69       34.53      4.49 o 
   1   4   9       66.62       69.60      6.37 o 
   2   4   9        1.28       -2.18      2.85 o 
   3   4   9       19.12       14.05      4.88 o 
   4   4   9        6.51        7.39      3.90 o 
   5   4   9        1.48        2.62      5.72 o 
  -9   5   9        0.54        9.61      4.53 o 
  -8   5   9        2.00       13.02      3.82 o 
  -7   5   9        1.53        5.84      3.50 o 
  -6   5   9        6.23        8.79      5.44 o 
  -5   5   9        0.04       -2.28      2.28 o 
  -4   5   9       15.44        8.89      2.71 o 
  -3   5   9       70.25       62.72      3.87 o 
  -2   5   9      105.18      104.58      5.32 o 
  -1   5   9      165.24      191.62      7.45 o 
   0   5   9      131.46      128.71      6.96 o 
   1   5   9       34.23       40.01      6.30 o 
   2   5   9       33.99       33.93      6.23 o 
   3   5   9        0.20        6.03      3.63 o 
   4   5   9       12.21        9.38      4.93 o 
   5   5   9        0.05        3.93      4.57 o 
  -9   6   9        0.00       -4.44      4.91 o 
  -8   6   9       67.26       82.19      9.42 o 
  -7   6   9       87.89       91.39      8.28 o 
  -6   6   9        0.39       -2.55      2.55 o 
  -5   6   9      279.63      287.21      8.31 o 
  -4   6   9      100.37      102.91      6.30 o 
  -3   6   9       52.01       53.14      4.07 o 
  -2   6   9       46.63       43.72      4.31 o 
  -1   6   9     1115.36     1033.80     16.21 o 
   0   6   9        4.02        8.87      2.49 o 
   1   6   9      253.74      228.60      9.79 o 
   2   6   9        2.91        0.94      3.10 o 
   3   6   9       16.10        8.23      3.83 o 
   4   6   9        2.80        6.60      4.25 o 
   5   6   9        2.96        4.74      4.75 o 
  -9   7   9        3.66       -2.79      4.23 o 
  -8   7   9        0.51        3.32      3.63 o 
  -7   7   9        4.63       10.82      5.32 o 
  -6   7   9       25.52       24.85      4.58 o 
  -5   7   9      194.91      195.22      6.74 o 
  -4   7   9        3.46        4.42      1.93 o 
  -3   7   9       23.05       19.81      3.02 o 
  -2   7   9      696.19      674.12     14.20 o 
  -1   7   9      191.39      178.85      6.64 o 
   0   7   9       10.23       12.72      2.98 o 
   1   7   9        6.72       15.53      5.49 o 
   2   7   9      113.12      112.28      7.80 o 
   3   7   9       68.12       83.53      7.21 o 
   4   7   9        6.40        7.57      4.58 o 
   5   7   9       13.04       17.41      5.89 o 
  -9   8   9        0.71        1.98      3.62 o 
  -8   8   9        1.27       10.17      3.38 o 
  -7   8   9       27.91       34.45      4.75 o 
  -6   8   9       27.03       27.28      3.64 o 
  -5   8   9      185.07      176.13      6.24 o 
  -4   8   9        9.92        8.64      2.47 o 
  -3   8   9      179.76      172.61      6.42 o 
  -2   8   9      348.91      362.02     10.45 o 
  -1   8   9      393.71      365.97      9.35 o 
   0   8   9        0.08        0.41      2.05 o 
   1   8   9       28.25       17.89      4.11 o 
   2   8   9        1.44       -3.44      3.95 o 
   3   8   9        8.80        8.50      3.71 o 
   4   8   9        8.60       15.11      5.69 o 
   5   8   9        5.32        8.75      4.76 o 
  -9   9   9        0.10        8.09      6.06 o 
  -8   9   9        2.35        1.44      3.13 o 
  -7   9   9        0.18        0.24      2.60 o 
  -6   9   9        1.70        1.19      2.43 o 
  -5   9   9       71.67       80.33      4.78 o 
  -4   9   9      232.19      222.95      6.69 o 
  -3   9   9       15.16       12.75      3.55 o 
  -2   9   9      273.84      247.27      8.77 o 
  -1   9   9      108.52      117.82      5.80 o 
   0   9   9        0.61        1.09      2.62 o 
   1   9   9        0.12        1.29      2.37 o 
   2   9   9        2.71        4.92      3.36 o 
   3   9   9        0.09        3.30      4.01 o 
   4   9   9        7.90       15.00      5.31 o 
   5   9   9        4.76        4.64      4.81 o 
  -9  10   9        0.09        1.26      4.68 o 
  -8  10   9        0.68       -2.94      2.94 o 
  -7  10   9        6.21        3.54      3.82 o 
  -6  10   9        1.10        5.88      2.62 o 
  -5  10   9        1.85        3.20      2.23 o 
  -4  10   9        1.56       -0.72      1.91 o 
  -3  10   9      167.10      175.46      8.06 o 
  -2  10   9       42.92       40.02      4.59 o 
  -1  10   9       50.68       52.32      5.03 o 
   0  10   9       16.41       19.10      3.20 o 
   1  10   9        8.72        7.38      2.81 o 
   2  10   9       32.05       29.14      4.91 o 
   3  10   9        0.10        3.03      4.66 o 
   4  10   9       40.32       53.45     14.21 o 
   5  10   9        0.09       -4.55      4.55 o 
  -8  11   9        0.13        4.04      3.36 o 
  -7  11   9        0.00       -1.27      4.30 o 
  -6  11   9        0.55       -2.26      2.26 o 
  -5  11   9       16.01       17.69      3.03 o 
  -4  11   9       39.79       47.31      4.51 o 
  -3  11   9        6.76       10.99      3.33 o 
  -2  11   9       15.71       19.38      3.73 o 
  -1  11   9       28.69       35.54      4.72 o 
   0  11   9        1.35        0.09      2.46 o 
   1  11   9       16.97       15.83      3.56 o 
   2  11   9       81.09       68.94      8.33 o 
   3  11   9        0.33        2.47      4.59 o 
   4  11   9        0.29        3.26      5.56 o 
   5  11   9        0.07        2.11      4.93 o 
  -8  12   9        0.05        2.99      3.30 o 
  -7  12   9        0.00       -1.39      2.76 o 
  -6  12   9        2.44       -1.03      3.58 o 
  -5  12   9        5.37        7.85      2.96 o 
  -4  12   9        1.40        6.94      3.01 o 
  -3  12   9        0.01       -1.13      2.67 o 
  -2  12   9       23.65       17.67      3.76 o 
  -1  12   9      284.71      283.20     10.45 o 
   0  12   9      157.08      159.41      7.50 o 
   1  12   9       68.70       86.16      6.21 o 
   2  12   9       20.35       17.52      3.74 o 
   3  12   9        9.19       10.00      5.68 o 
   4  12   9        1.05       -2.59      4.54 o 
   5  12   9        6.41       10.46      5.83 o 
  -8  13   9        0.59        4.73      3.48 o 
  -7  13   9        2.03       -0.49      3.53 o 
  -6  13   9       15.17       24.22      3.98 o 
  -5  13   9        2.93        0.68      3.04 o 
  -4  13   9       36.33       30.32      5.75 o 
  -3  13   9      149.82      153.09      7.82 o 
  -2  13   9        1.06        1.81      2.91 o 
  -1  13   9       29.92       16.07      6.41 o 
   0  13   9       27.36       19.27      3.77 o 
   1  13   9        6.86        6.98      3.13 o 
   2  13   9        0.14        4.31      3.16 o 
   3  13   9       10.37       10.84      5.19 o 
   4  13   9        0.07        1.36      4.49 o 
  -8  14   9        1.03        4.21      9.16 o 
  -7  14   9        0.32        1.49      2.91 o 
  -6  14   9        0.43        2.12      2.80 o 
  -5  14   9       38.05       30.05      6.36 o 
  -4  14   9        0.04        3.81      3.02 o 
  -3  14   9       16.44       13.39      3.61 o 
  -2  14   9        1.86        1.03      3.78 o 
  -1  14   9       37.65       35.75      5.06 o 
   0  14   9       25.65       18.04      4.38 o 
   1  14   9        9.72       13.36      3.54 o 
   2  14   9        0.26        0.24      3.00 o 
   3  14   9        0.37       -1.62     10.12 o 
   4  14   9        1.09        4.74      6.77 o 
  -8  15   9        0.82       10.16      4.76 o 
  -7  15   9        1.75       11.93      3.55 o 
  -6  15   9        2.16        5.46      3.04 o 
  -5  15   9       14.48       16.08      4.70 o 
  -4  15   9        0.28       -2.53      2.53 o 
  -3  15   9      103.35      116.08      7.32 o 
  -2  15   9      104.05      109.94      7.73 o 
  -1  15   9        1.46        7.03      4.00 o 
   0  15   9        2.11        0.15      2.75 o 
   1  15   9       15.99       10.61      4.96 o 
   2  15   9       28.27       33.41      5.56 o 
   3  15   9        0.02        0.44     13.07 o 
   4  15   9        0.00        7.04      5.10 o 
  -8  16   9        5.67       12.89      4.84 o 
  -7  16   9        3.13       -1.85      3.66 o 
  -6  16   9        0.04       -2.70      2.70 o 
  -5  16   9        5.10        7.71      3.89 o 
  -4  16   9        8.64        8.49      4.27 o 
  -3  16   9        1.55        9.45      3.50 o 
  -2  16   9       18.06       16.70      4.24 o 
  -1  16   9       37.14       44.05      5.69 o 
   0  16   9       52.99       68.38      6.60 o 
   1  16   9       19.66       24.22      5.15 o 
   2  16   9        2.24        9.39      3.87 o 
   3  16   9       10.85       11.17      4.60 o 
   4  16   9       12.70       13.62      6.16 o 
  -7  17   9        5.00       -1.88      2.93 o 
  -6  17   9       12.12        5.60      4.26 o 
  -5  17   9        5.01        6.74      4.29 o 
  -4  17   9       21.44       18.62      4.95 o 
  -3  17   9        9.60        9.56      4.12 o 
  -2  17   9        2.35        0.25      3.13 o 
  -1  17   9       17.76       19.89      4.47 o 
   0  17   9       17.24       27.10      5.36 o 
   1  17   9       50.54       66.65      7.91 o 
   2  17   9        6.97       12.59      4.20 o 
   3  17   9        0.82        5.33      4.15 o 
   4  17   9        2.86        7.46      5.66 o 
  -7  18   9        0.20        1.75      7.77 o 
  -6  18   9        0.03        6.86      4.34 o 
  -5  18   9        2.41        5.94      4.85 o 
  -4  18   9        0.33        2.93      3.58 o 
  -3  18   9        2.55        4.31      3.52 o 
  -2  18   9       61.49       59.55      6.72 o 
  -1  18   9       51.37       47.48      8.68 o 
   0  18   9       21.29       24.84      4.79 o 
   1  18   9        3.30       -4.57      4.69 o 
   2  18   9        0.00        8.72      8.02 o 
   3  18   9       11.27        7.66      4.51 o 
  -7  19   9        8.62        9.20      4.92 o 
  -6  19   9        4.11        2.55      4.23 o 
  -5  19   9        0.61        6.48      4.19 o 
  -4  19   9        0.25        6.80      3.65 o 
  -3  19   9        0.28       -3.29      3.29 o 
  -2  19   9        7.52       10.83      5.21 o 
  -1  19   9        1.01        1.23      3.09 o 
   0  19   9       13.44       19.29      9.03 o 
   1  19   9       49.94       56.77      8.07 o 
   2  19   9        2.13       -2.82      5.04 o 
   3  19   9       14.50       25.19      5.68 o 
  -7  20   9        4.00       -6.10      6.10 o 
  -6  20   9        0.00        4.04      4.38 o 
  -5  20   9        2.22       11.36      4.91 o 
  -4  20   9        8.97       15.40      4.67 o 
  -3  20   9       50.67       56.33      8.14 o 
  -2  20   9        0.30       -1.87      3.79 o 
  -1  20   9        0.00        5.08      3.87 o 
   0  20   9        9.30       10.14      4.68 o 
   1  20   9       15.33       15.53      5.33 o 
   2  20   9        4.49       10.38      4.73 o 
   3  20   9       19.76       20.71      5.68 o 
  -6  21   9        2.61        6.16      4.73 o 
  -5  21   9        3.34        2.58      4.15 o 
  -4  21   9       49.38       48.97     10.53 o 
  -3  21   9       31.22       36.46      7.15 o 
  -2  21   9        0.12        3.11      4.08 o 
  -1  21   9        0.90       -4.23      4.38 o 
   0  21   9        1.09        4.52      3.97 o 
   1  21   9        2.56        6.11      5.45 o 
   2  21   9        9.51       13.20      5.00 o 
  -6  22   9        5.39        7.71      4.70 o 
  -5  22   9        0.48        7.69      6.89 o 
  -4  22   9       28.29       15.61      6.40 o 
  -3  22   9        2.82       -4.18      6.02 o 
  -2  22   9        0.09       -3.40      5.05 o 
  -1  22   9        6.29        8.80      4.67 o 
   0  22   9        0.14        4.12      3.81 o 
   1  22   9        1.19       10.78      4.80 o 
   2  22   9       38.09       56.29      8.32 o 
  -5  23   9        3.71        8.37      4.91 o 
  -4  23   9        1.22       -0.09      4.56 o 
  -3  23   9        3.64        4.13      5.01 o 
  -2  23   9        0.53        1.37      7.60 o 
  -1  23   9        0.57        4.61      4.80 o 
   0  23   9        6.80        2.44      4.31 o 
   1  23   9        6.14       17.64      5.56 o 
   2  23   9       15.58       15.03      8.54 o 
  -5  24   9        5.14        2.97      5.06 o 
  -4  24   9       23.15       36.21     10.80 o 
  -3  24   9       14.34       14.46      5.75 o 
  -2  24   9       11.50       16.67      7.01 o 
  -1  24   9       15.10       21.18     15.70 o 
   0  24   9       38.03       40.02      7.17 o 
   1  24   9        6.65       -5.33     11.37 o 
  -4  25   9        0.02       -1.23      5.14 o 
  -3  25   9       14.25       16.41      6.08 o 
  -2  25   9        7.96        2.04      5.55 o 
  -1  25   9       12.38       10.50      6.24 o 
   0  25   9        1.69       -5.73      6.89 o 
  -3  26   9        5.30        7.47      5.53 o 
  -2  26   9        0.40        0.94      5.56 o 
  -1  26   9        7.57        9.09      8.21 o 
  -9   0  10        2.61       13.29      7.62 o 
  -8   0  10        0.19       -3.81      3.81 o 
  -7   0  10       11.13       10.64      4.91 o 
  -6   0  10        0.06       -1.95      3.46 o 
  -5   0  10       17.49       15.91      4.89 o 
  -4   0  10       20.81       21.08      5.08 o 
  -3   0  10       45.37       46.74      6.06 o 
  -2   0  10        4.08        3.60      9.17 o 
  -1   0  10        2.35        8.72      5.52 o 
   0   0  10       16.31       20.64      9.35 o 
   1   0  10        9.55        1.56      4.54 o 
   2   0  10        1.41        4.74      5.18 o 
   3   0  10       78.99      117.60     12.25 o 
   4   0  10        0.12        3.92      5.59 o 
   5   0  10        8.93        0.04      8.46 o 
  -9   1  10        0.92       -1.32      5.30 o 
  -8   1  10        0.82        3.74      6.66 o 
  -7   1  10        0.02        2.47      2.92 o 
  -6   1  10        0.03       -2.60      2.60 o 
  -5   1  10        2.99        1.49      2.99 o 
  -4   1  10      150.36      161.98      6.50 o 
  -3   1  10      176.26      179.56      6.67 o 
  -2   1  10        0.00       -2.11      4.51 o 
  -1   1  10      101.07       96.62      7.44 o 
   0   1  10       11.27        7.92      3.76 o 
   1   1  10        5.78        2.12      3.08 o 
   2   1  10       19.59       17.13      5.90 o 
   3   1  10        1.30       -1.13      3.53 o 
   4   1  10       13.78       14.44      5.14 o 
   5   1  10        0.01        4.74      4.98 o 
  -9   2  10        0.17        3.51      5.06 o 
  -8   2  10        0.19        2.75      3.70 o 
  -7   2  10       27.84       29.84      4.59 o 
  -6   2  10        9.26       17.20      4.32 o 
  -5   2  10        9.93       15.72      3.51 o 
  -4   2  10       13.11       14.56      3.15 o 
  -3   2  10        2.68        6.60      3.27 o 
  -2   2  10       41.25       42.71      5.61 o 
  -1   2  10       48.49       35.36      5.45 o 
   0   2  10       83.13       85.40      7.10 o 
   1   2  10       14.41       15.27      4.19 o 
   2   2  10       41.65       51.10      6.26 o 
   3   2  10        1.66        6.01      3.80 o 
   4   2  10        4.50       11.32      6.18 o 
   5   2  10       23.34       46.24      7.55 o 
  -9   3  10        3.35       -1.31      4.61 o 
  -8   3  10        3.77        2.51      3.87 o 
  -7   3  10        2.40        0.02      4.85 o 
  -6   3  10        7.19        8.30      3.61 o 
  -5   3  10        7.28       11.07      3.09 o 
  -4   3  10        3.48        3.30      2.60 o 
  -3   3  10        4.39        0.55      2.95 o 
  -2   3  10       94.09      100.75      7.01 o 
  -1   3  10       56.10       63.46      6.43 o 
   0   3  10        4.27        1.35      3.26 o 
   1   3  10        9.85        4.20      3.53 o 
   2   3  10        0.79       -2.51      3.27 o 
   3   3  10        2.57        2.99      3.55 o 
   4   3  10       22.91       26.38      5.53 o 
   5   3  10        0.01        3.63      5.59 o 
  -9   4  10        2.81        3.27      4.40 o 
  -8   4  10       26.91       26.33      5.53 o 
  -7   4  10       86.29      101.63      6.93 o 
  -6   4  10       40.80       43.35      5.78 o 
  -5   4  10       14.01       12.98      3.17 o 
  -4   4  10        9.61       15.59      3.45 o 
  -3   4  10       83.56       80.99      5.97 o 
  -2   4  10       65.22       73.59      5.58 o 
  -1   4  10      483.06      428.99     13.68 o 
   0   4  10       30.72       30.31      6.91 o 
   1   4  10       88.93       89.70      9.15 o 
   2   4  10       34.42       32.92      5.33 o 
   3   4  10        0.06       -2.95      3.31 o 
   4   4  10        0.74        2.80      4.02 o 
   5   4  10        3.32        3.40      6.05 o 
  -9   5  10        8.77       20.50      5.86 o 
  -8   5  10        0.66        3.87      4.01 o 
  -7   5  10       20.01       11.56      4.23 o 
  -6   5  10       38.55       55.57      6.46 o 
  -5   5  10       40.80       60.59      7.31 o 
  -4   5  10       34.85       28.53      3.26 o 
  -3   5  10      105.39      112.38      7.34 o 
  -2   5  10       66.78       66.96      5.44 o 
  -1   5  10      121.77      137.09      8.54 o 
   0   5  10       39.88       51.46      6.11 o 
   1   5  10       73.17       82.67      7.22 o 
   2   5  10        7.69        8.33      3.95 o 
   3   5  10        0.13        1.99      3.50 o 
   4   5  10        4.40        3.99      4.75 o 
   5   5  10        5.44       14.56      5.86 o 
  -9   6  10        0.10        2.78      4.32 o 
  -8   6  10        2.47        2.19      3.65 o 
  -7   6  10       29.46       33.69      5.33 o 
  -6   6  10       34.65       45.62      7.30 o 
  -5   6  10       29.73       31.91      3.97 o 
  -4   6  10        4.24        3.05      2.37 o 
  -3   6  10       15.06       14.07      4.28 o 
  -2   6  10       75.80       82.58      7.57 o 
  -1   6  10       48.91       36.73      4.01 o 
   0   6  10       17.73       22.57      4.67 o 
   1   6  10       13.93        9.89      3.91 o 
   2   6  10        1.40       -2.09      3.10 o 
   3   6  10        0.55       -1.00      5.04 o 
   4   6  10        1.23        4.55      5.08 o 
   5   6  10        9.86       10.96      5.60 o 
  -9   7  10        1.39        2.25      3.51 o 
  -8   7  10        3.21        0.84      3.89 o 
  -7   7  10       14.80       25.44      4.44 o 
  -6   7  10        1.58        1.74      2.31 o 
  -5   7  10      114.74      132.19      5.82 o 
  -4   7  10      172.38      170.90      7.25 o 
  -3   7  10       71.07       66.15      6.40 o 
  -2   7  10       83.90       86.32      6.81 o 
  -1   7  10        3.45        1.88      2.22 o 
   0   7  10        0.17        5.51      3.50 o 
   1   7  10       19.82       12.29      4.11 o 
   2   7  10       20.62       12.18      4.22 o 
   3   7  10        0.54        4.82      3.74 o 
   4   7  10        2.55        1.30      4.85 o 
  -8   8  10        0.03        5.24      3.69 o 
  -7   8  10       11.97        3.84      4.30 o 
  -6   8  10        0.54        1.06      2.40 o 
  -5   8  10       52.65       65.31      4.30 o 
  -4   8  10       10.02       11.57      3.71 o 
  -3   8  10       91.05       97.66      7.43 o 
  -2   8  10       30.29       38.51      4.51 o 
  -1   8  10       37.17       40.84      4.73 o 
   0   8  10       73.36       58.80      6.47 o 
   1   8  10        1.07        0.54      3.18 o 
   2   8  10       22.58       26.87      5.18 o 
   3   8  10        8.90        5.94      5.14 o 
   4   8  10        5.27        7.35      4.97 o 
  -8   9  10        0.04       -4.00      4.00 o 
  -7   9  10        4.87       -0.46      2.97 o 
  -6   9  10       16.61       14.25      3.35 o 
  -5   9  10       13.49       10.31      2.58 o 
  -4   9  10      107.02      108.64      7.10 o 
  -3   9  10      304.92      294.55     11.13 o 
  -2   9  10        0.27        3.75      2.66 o 
  -1   9  10      154.90      149.56      8.10 o 
   0   9  10      196.80      190.56      9.52 o 
   1   9  10        0.01        5.02      3.49 o 
   2   9  10        7.08        2.89      3.73 o 
   3   9  10       41.45       52.03      8.13 o 
   4   9  10        3.43       -2.60      5.05 o 
  -8  10  10        0.33        6.07      3.75 o 
  -7  10  10        0.79        9.29      3.32 o 
  -6  10  10        0.04        2.29      2.85 o 
  -5  10  10        8.09        6.88      4.12 o 
  -4  10  10       77.11       88.08      6.69 o 
  -3  10  10      116.01       97.48      7.48 o 
  -2  10  10       29.88       30.75      5.58 o 
  -1  10  10       22.28       30.29      7.24 o 
   0  10  10        0.42        4.43      2.71 o 
   1  10  10       39.43       31.03      5.20 o 
   2  10  10        1.99        0.65      3.32 o 
   3  10  10        0.06       -4.03      4.03 o 
   4  10  10        2.77       11.26      5.48 o 
  -8  11  10        0.89        2.52      3.47 o 
  -7  11  10        5.41        3.06      3.05 o 
  -6  11  10       17.49       13.41      3.53 o 
  -5  11  10      120.47      122.83      6.67 o 
  -4  11  10      115.76      103.37      7.15 o 
  -3  11  10      141.67      163.29      8.95 o 
  -2  11  10        1.77       -1.96      3.30 o 
  -1  11  10        8.54       10.48      3.67 o 
   0  11  10        0.39        1.37      2.97 o 
   1  11  10        4.85        1.68      3.54 o 
   2  11  10       17.77       15.80      4.76 o 
   3  11  10       13.85        8.48      5.13 o 
   4  11  10        0.07       -2.98      4.61 o 
  -8  12  10        0.08        8.75      4.09 o 
  -7  12  10        5.72        7.83      3.50 o 
  -6  12  10        5.33        7.74      3.22 o 
  -5  12  10        0.09        1.67      2.88 o 
  -4  12  10       28.84       32.32      6.68 o 
  -3  12  10       17.72       16.69      4.28 o 
  -2  12  10        0.67        2.43      3.47 o 
  -1  12  10        0.24        1.73      2.89 o 
   0  12  10        2.06        6.36      3.69 o 
   1  12  10        2.21       -3.20      4.23 o 
   2  12  10       46.69       66.66      8.88 o 
   3  12  10        3.11       12.24      6.08 o 
   4  12  10        1.45        2.59      7.37 o 
  -8  13  10        0.19        5.51      4.61 o 
  -7  13  10        0.18        2.14      3.11 o 
  -6  13  10        0.34       -1.34      3.10 o 
  -5  13  10       26.35       37.80      7.17 o 
  -4  13  10       22.76       19.40      5.39 o 
  -3  13  10       27.86       31.73      5.09 o 
  -2  13  10        0.83        0.70      3.67 o 
  -1  13  10        3.13       -3.45      3.81 o 
   0  13  10       32.71       32.86      5.02 o 
   1  13  10        8.43        8.35      4.33 o 
   2  13  10        4.13        1.40      4.69 o 
   3  13  10        0.17        7.73      7.48 o 
   4  13  10        4.88       14.90      6.19 o 
  -8  14  10        0.00       -2.92      5.43 o 
  -7  14  10        0.48        2.24      3.00 o 
  -6  14  10        0.03        0.63      4.02 o 
  -5  14  10       25.90       31.58      5.73 o 
  -4  14  10        2.19        0.48      2.94 o 
  -3  14  10      135.93      144.92     10.05 o 
  -2  14  10      118.50      127.71      9.72 o 
  -1  14  10        2.49       -2.78      2.78 o 
   0  14  10        1.42        5.73      3.57 o 
   1  14  10       21.29       18.96      4.27 o 
   2  14  10        5.44       17.04      5.48 o 
   3  14  10        9.93       11.36      5.94 o 
  -7  15  10        0.41       -2.98      2.98 o 
  -6  15  10       20.50       25.09      5.77 o 
  -5  15  10        1.26        9.20      4.87 o 
  -4  15  10        9.17       13.36      3.70 o 
  -3  15  10        7.97        0.50      3.36 o 
  -2  15  10        0.41        1.81      3.40 o 
  -1  15  10       31.82       38.13      5.53 o 
   0  15  10        2.01        2.93      3.32 o 
   1  15  10       23.89       28.07      5.64 o 
   2  15  10        2.16        0.94      4.86 o 
   3  15  10        4.12       14.26     10.27 o 
  -7  16  10        1.25       -0.51      6.36 o 
  -6  16  10        1.61        7.65      4.44 o 
  -5  16  10        0.16       -3.73      3.73 o 
  -4  16  10        3.94       14.95      5.39 o 
  -3  16  10       47.55       49.98      6.97 o 
  -2  16  10       84.89      104.45      9.11 o 
  -1  16  10       17.56       18.35      7.24 o 
   0  16  10        2.20        1.05      5.56 o 
   1  16  10       17.43       34.56      6.33 o 
   2  16  10        0.56        3.66      4.87 o 
   3  16  10       10.94       -2.25      9.02 o 
  -7  17  10        0.09        9.30      4.47 o 
  -6  17  10        0.08       -2.07      3.91 o 
  -5  17  10        6.54       16.75      5.07 o 
  -4  17  10       26.42       43.85      9.29 o 
  -3  17  10        2.53        7.67      3.77 o 
  -2  17  10        0.56        4.33      5.35 o 
  -1  17  10      103.58      118.04      8.60 o 
   0  17  10        1.73       -3.76      5.15 o 
   1  17  10       19.60       43.49     10.15 o 
   2  17  10        6.09        5.00      4.23 o 
   3  17  10       11.15       19.90      8.15 o 
  -7  18  10        1.79       10.62      5.41 o 
  -6  18  10        9.90       17.98      5.34 o 
  -5  18  10        2.40        3.64      4.07 o 
  -4  18  10        2.21       -1.27      8.43 o 
  -3  18  10        0.54        8.00      4.16 o 
  -2  18  10        8.49        8.44      4.80 o 
  -1  18  10       47.29       63.17      8.00 o 
   0  18  10        3.63       -1.30      3.97 o 
   1  18  10        0.33        5.16      8.33 o 
   2  18  10       33.95       22.12      6.60 o 
  -6  19  10        6.74        8.55      4.73 o 
  -5  19  10        0.08        2.65      7.98 o 
  -4  19  10        5.89        1.30      4.25 o 
  -3  19  10        1.11        7.98      4.71 o 
  -2  19  10        0.23        1.10      5.11 o 
  -1  19  10        6.75        9.65      4.24 o 
   0  19  10       22.13       27.90      8.97 o 
   1  19  10        2.25        1.57      4.25 o 
   2  19  10        0.17       -1.04      4.20 o 
  -6  20  10        3.53       17.38      6.81 o 
  -5  20  10        4.60        5.38      6.41 o 
  -4  20  10        9.18       12.67      5.44 o 
  -3  20  10        1.00        7.39     11.25 o 
  -2  20  10        0.04       -0.25      4.02 o 
  -1  20  10        3.61        4.38      4.20 o 
   0  20  10        4.38        5.91      4.45 o 
   1  20  10        5.54        0.18      7.03 o 
   2  20  10       10.06       15.68      5.83 o 
  -5  21  10        0.04        9.70      5.17 o 
  -4  21  10        1.83        4.52      4.80 o 
  -3  21  10       16.60       21.61      6.25 o 
  -2  21  10        3.26        2.02      7.50 o 
  -1  21  10        3.08        8.56      6.84 o 
   0  21  10       10.18       11.76      5.07 o 
   1  21  10       10.80       22.88      5.72 o 
  -5  22  10        9.78       14.36      5.93 o 
  -4  22  10        6.12        7.73      4.92 o 
  -3  22  10        9.38       11.67      5.56 o 
  -2  22  10       14.96       18.48      5.77 o 
  -1  22  10        0.34        4.84      4.50 o 
   0  22  10        0.66        2.04      7.18 o 
   1  22  10        0.04        3.93      5.29 o 
  -4  23  10        0.27        1.41      4.85 o 
  -3  23  10       21.83       20.27      7.42 o 
  -2  23  10        0.02        1.85      5.71 o 
  -1  23  10        0.23        4.52      5.55 o 
   0  23  10        4.92        2.80      5.32 o 
  -3  24  10        2.30       -1.31      5.59 o 
  -2  24  10        9.40        6.11      6.03 o 
  -1  24  10        0.54        0.52     10.53 o 
  -8   1  11        0.84        2.01      3.51 o 
  -7   1  11        1.06        4.15      3.38 o 
  -6   1  11        2.25        2.96      3.19 o 
  -5   1  11        3.13        4.95      2.94 o 
  -4   1  11       21.46       14.89      4.00 o 
  -3   1  11       41.21       27.21      6.97 o 
  -2   1  11        0.54        7.81      5.16 o 
  -1   1  11       81.47       73.88      7.28 o 
   0   1  11       78.36       71.93      7.19 o 
   1   1  11        0.43        1.68      3.37 o 
   2   1  11       81.25      115.12      8.94 o 
   3   1  11       23.10       26.52      6.42 o 
   4   1  11       13.91        5.81      5.79 o 
  -8   2  11        0.02        4.03      5.91 o 
  -7   2  11        0.05        1.20      3.32 o 
  -6   2  11       14.07       12.36      3.87 o 
  -5   2  11       47.89       36.40      4.92 o 
  -4   2  11       10.94        8.99      5.60 o 
  -3   2  11       24.01       48.00     14.71 o 
  -2   2  11        5.65        5.62      5.47 o 
  -1   2  11       28.13       30.03      5.40 o 
   0   2  11        6.90        9.30      4.18 o 
   1   2  11       51.69       63.99      7.21 o 
   2   2  11        5.81       -1.66      3.71 o 
   3   2  11        0.32       -3.04      3.54 o 
   4   2  11        0.48        6.45      4.36 o 
  -8   3  11        1.36        5.14      4.93 o 
  -7   3  11       10.39       14.94      4.11 o 
  -6   3  11       27.21       35.75      6.52 o 
  -5   3  11       18.99       19.72      3.60 o 
  -4   3  11        9.08       12.39      3.84 o 
  -3   3  11        1.52        5.27      3.77 o 
  -2   3  11       26.04       18.27      5.74 o 
  -1   3  11       62.37       63.38      6.89 o 
   0   3  11        6.30        1.73      3.60 o 
   1   3  11       38.24       41.45      6.26 o 
   2   3  11       11.40       17.13      4.64 o 
   3   3  11       11.32       15.44      5.07 o 
   4   3  11        0.50        1.09      4.37 o 
  -8   4  11        7.61       19.11      4.98 o 
  -7   4  11        9.33        5.88      6.24 o 
  -6   4  11        0.89        5.11      3.44 o 
  -5   4  11        0.01        1.85      2.85 o 
  -4   4  11        5.42        5.63      5.26 o 
  -3   4  11        4.76        5.08      3.33 o 
  -2   4  11        0.03        2.99      4.42 o 
  -1   4  11        0.33        3.67      3.20 o 
   0   4  11       17.83       21.58      4.90 o 
   1   4  11        2.84        0.82      3.58 o 
   2   4  11        0.87       -0.17      3.60 o 
   3   4  11       25.41       35.80      6.27 o 
   4   4  11        0.24       -3.01      4.69 o 
  -8   5  11        0.05        1.71      3.95 o 
  -7   5  11       32.61       46.59      5.44 o 
  -6   5  11       22.18       37.34     11.00 o 
  -5   5  11        2.71       -0.11      5.01 o 
  -4   5  11        5.80        2.81      5.16 o 
  -3   5  11       23.37       34.92      5.37 o 
  -2   5  11       65.82       55.12      8.76 o 
  -1   5  11       26.58       16.59      5.51 o 
   0   5  11        8.15        6.89      4.64 o 
   1   5  11       14.61       14.52      4.61 o 
   2   5  11        7.12        6.81      4.10 o 
   3   5  11        1.90       -0.48      3.71 o 
   4   5  11        0.14       -1.37      4.72 o 
  -8   6  11        0.85        5.36      4.59 o 
  -7   6  11       41.29       45.78      7.12 o 
  -6   6  11        3.16        7.56      2.82 o 
  -5   6  11        0.09        0.57      2.61 o 
  -4   6  11       42.88       39.52      5.62 o 
  -3   6  11      114.79      115.73     10.64 o 
  -2   6  11       35.36       29.30      7.19 o 
  -1   6  11       13.87        3.85      3.81 o 
   0   6  11       64.76       65.56      7.11 o 
   1   6  11        0.92        0.76      3.61 o 
   2   6  11        0.00        0.29      3.74 o 
   3   6  11       15.69       19.34      5.45 o 
   4   6  11        9.99       16.48      6.75 o 
  -8   7  11        9.39        7.60      3.63 o 
  -7   7  11        2.92        3.73      3.73 o 
  -6   7  11        7.93        3.72      2.75 o 
  -5   7  11        0.10        0.94      4.50 o 
  -4   7  11        0.18        6.21      3.77 o 
  -3   7  11      246.91      256.61     10.69 o 
  -2   7  11       53.15       67.40      7.92 o 
  -1   7  11        0.19       -1.68      5.70 o 
   0   7  11        4.77       -1.34      3.21 o 
   1   7  11       18.17       29.07      6.99 o 
   2   7  11        5.93        9.59      4.61 o 
   3   7  11        2.31        7.86      4.58 o 
   4   7  11        0.91       -3.17      8.92 o 
  -8   8  11        0.17       -2.83      3.49 o 
  -7   8  11       22.23       17.71      3.79 o 
  -6   8  11        0.01       -0.23      2.53 o 
  -5   8  11        5.77       13.27      3.81 o 
  -4   8  11       71.07       79.43      7.24 o 
  -3   8  11       29.60       22.94      4.76 o 
  -2   8  11        1.92       -3.96      4.12 o 
  -1   8  11       81.61       77.81      8.47 o 
   0   8  11        2.79       -1.48      3.27 o 
   1   8  11       48.62       42.65      6.34 o 
   2   8  11        4.53        5.28      4.27 o 
   3   8  11        8.15       21.02      7.66 o 
   4   8  11        0.13       19.91      8.44 o 
  -8   9  11        0.03        3.71      3.28 o 
  -7   9  11        2.66       -1.89      3.54 o 
  -6   9  11       14.53       17.55      4.04 o 
  -5   9  11        7.01        3.67      3.33 o 
  -4   9  11       65.35       67.29      6.80 o 
  -3   9  11       27.60       24.87      5.11 o 
  -2   9  11        3.58        5.64      3.56 o 
  -1   9  11        0.45       -0.51      4.61 o 
   0   9  11        1.41        3.70      3.58 o 
   1   9  11        0.00       -0.76      4.78 o 
   2   9  11        2.83        0.78      3.86 o 
   3   9  11       18.42       13.95      5.63 o 
  -8  10  11        0.02        0.25      3.25 o 
  -7  10  11        5.13        1.66      4.17 o 
  -6  10  11       18.39       18.24      5.85 o 
  -5  10  11       12.50       10.01      4.62 o 
  -4  10  11       17.44       19.61      5.05 o 
  -3  10  11        0.00       -2.00      3.29 o 
  -2  10  11       32.61       40.87      9.28 o 
  -1  10  11       37.17       35.75      6.56 o 
   0  10  11       14.18       14.60      7.30 o 
   1  10  11        5.72        6.49      6.36 o 
   2  10  11        2.57        2.89      4.26 o 
   3  10  11        1.52        0.88      4.97 o 
  -8  11  11        0.17        5.64      3.52 o 
  -7  11  11        4.84        3.42      3.25 o 
  -6  11  11        3.76        1.77      4.00 o 
  -5  11  11       50.89       45.65      5.57 o 
  -4  11  11        3.70        1.62      3.86 o 
  -3  11  11       18.48       21.18      6.80 o 
  -2  11  11       40.99       42.70      6.53 o 
  -1  11  11        3.67        5.14      3.40 o 
   0  11  11        0.00       -3.13      3.13 o 
   1  11  11       23.17       39.33      7.50 o 
   2  11  11       33.75       26.43      7.25 o 
   3  11  11        0.11        0.23      7.49 o 
  -7  12  11        5.22        3.69      3.71 o 
  -6  12  11       26.91       17.60      6.19 o 
  -5  12  11       21.46       14.93      4.11 o 
  -4  12  11       60.44       82.95      7.55 o 
  -3  12  11        7.53        6.89      3.45 o 
  -2  12  11        1.58       -0.21      3.39 o 
  -1  12  11       18.39       27.37      7.32 o 
   0  12  11        5.42       10.09      4.68 o 
   1  12  11        5.61       10.95      4.57 o 
   2  12  11        0.17        6.65      5.17 o 
   3  12  11        8.68       15.23     10.62 o 
  -7  13  11        4.14        6.79      4.43 o 
  -6  13  11       18.29       19.09      5.33 o 
  -5  13  11       75.80       79.39      8.27 o 
  -4  13  11       19.83       23.83      5.99 o 
  -3  13  11       25.50       19.56      4.73 o 
  -2  13  11        0.02        4.30      3.95 o 
  -1  13  11       34.15       43.96      6.88 o 
   0  13  11        1.44        9.05      4.71 o 
   1  13  11        3.64        5.31      4.64 o 
   2  13  11        3.37       15.57      6.64 o 
   3  13  11        4.49        4.63      5.67 o 
  -7  14  11        5.60        0.13      6.01 o 
  -6  14  11       31.21       36.99      6.57 o 
  -5  14  11        6.69        9.05      4.55 o 
  -4  14  11        5.56       10.11      4.26 o 
  -3  14  11       18.25       28.47      5.47 o 
  -2  14  11       18.33        3.04      4.67 o 
  -1  14  11       22.59       24.89      4.93 o 
   0  14  11       29.03       22.33      6.14 o 
   1  14  11        7.85       -1.54      7.11 o 
   2  14  11        3.17        1.84      7.39 o 
   3  14  11        6.63        9.38      5.93 o 
  -7  15  11        1.51       -4.34      4.34 o 
  -6  15  11        1.12       11.38      4.74 o 
  -5  15  11       26.14       25.66      6.64 o 
  -4  15  11        0.01        0.68      3.50 o 
  -3  15  11       77.44       80.07      7.83 o 
  -2  15  11        1.83        0.32      3.90 o 
  -1  15  11       20.52       35.14      6.50 o 
   0  15  11       40.28       39.80      9.01 o 
   1  15  11        0.09       -5.73      5.73 o 
   2  15  11        4.86       -4.25      4.25 o 
  -7  16  11        0.00        4.58      4.71 o 
  -6  16  11        0.00       -5.99      6.92 o 
  -5  16  11       10.58        4.10      4.93 o 
  -4  16  11       11.06        1.83      8.59 o 
  -3  16  11       29.42       23.83     11.93 o 
  -2  16  11        0.35        2.89      3.85 o 
  -1  16  11        4.07        0.61      5.31 o 
   0  16  11       39.51       40.32     10.49 o 
   1  16  11       29.39       38.17      9.58 o 
   2  16  11        0.64        7.06      6.56 o 
  -6  17  11        0.40        0.15      4.17 o 
  -5  17  11        7.27        4.02      4.85 o 
  -4  17  11        5.01       16.02      5.48 o 
  -3  17  11        0.92        4.47      4.99 o 
  -2  17  11        6.76       13.12      5.77 o 
  -1  17  11        0.11        3.42      4.44 o 
   0  17  11        4.05        4.42      4.73 o 
   1  17  11        0.51       18.63      7.23 o 
   2  17  11        1.70        2.13     15.10 o 
  -6  18  11        0.11        4.86      4.84 o 
  -5  18  11        7.22       -0.58      5.00 o 
  -4  18  11        8.42       17.32      6.09 o 
  -3  18  11        1.42        4.49      6.98 o 
  -2  18  11        4.48       -0.20      4.00 o 
  -1  18  11        2.50        7.22      4.89 o 
   0  18  11        0.39        1.01      3.68 o 
   1  18  11       15.85       29.20      9.14 o 
  -5  19  11       10.46        6.60      6.75 o 
  -4  19  11        9.54        9.43      8.08 o 
  -3  19  11        4.56        0.94      4.44 o 
  -2  19  11        6.56       15.99      5.20 o 
  -1  19  11        7.95       15.25      5.35 o 
   0  19  11        2.94       -0.29      7.18 o 
   1  19  11        7.64       10.12      5.53 o 
  -5  20  11        4.43       17.58      5.75 o 
  -4  20  11        0.31        9.30      5.52 o 
  -3  20  11        0.09        1.50      5.39 o 
  -2  20  11        0.83        9.41      4.93 o 
  -1  20  11        5.38        4.67      4.52 o 
   0  20  11       10.82       12.47      5.86 o 
  -4  21  11        1.83       -0.23      5.93 o 
  -3  21  11        4.98        3.95      7.19 o 
  -2  21  11        8.63        1.29      5.27 o 
  -1  21  11        1.55        6.90      4.76 o 
   0  21  11        0.01        4.79      5.90 o 
  -4  22  11        0.54       10.68      8.63 o 
  -3  22  11        0.03       -3.59      4.85 o 
  -2  22  11        2.69        3.20      5.00 o 
  -1  22  11        6.28        4.14      7.64 o 
  -8   0  12        6.36        7.11      5.69 o 
  -7   0  12        4.31        5.59      5.45 o 
  -6   0  12        7.77        9.47      5.02 o 
  -5   0  12       30.81       61.78     13.77 o 
  -4   0  12        5.47       -5.67      5.67 o 
  -3   0  12       98.09       78.03     15.74 o 
  -2   0  12       57.73       62.05     13.14 o 
  -1   0  12        6.03        8.58      6.20 o 
   0   0  12       20.07       12.69      6.46 o 
   1   0  12       20.14       20.29      9.67 o 
   2   0  12        0.02       -2.79      5.63 o 
   3   0  12       13.51       14.65      7.57 o 
  -8   1  12        1.05       15.30      4.55 o 
  -7   1  12        0.31       -1.57      4.64 o 
  -6   1  12        2.18       -2.70      3.08 o 
  -5   1  12       18.71       19.36      5.10 o 
  -4   1  12        5.63        9.74      9.57 o 
  -3   1  12        3.66        8.72      6.14 o 
  -2   1  12        8.62       19.77     11.24 o 
  -1   1  12        4.81        8.15      4.37 o 
   0   1  12       14.08       12.75      4.68 o 
   1   1  12        1.79       -3.49      3.49 o 
   2   1  12       16.45       22.33      6.18 o 
   3   1  12        3.11       -4.09      4.09 o 
  -8   2  12        1.46       -4.23      5.51 o 
  -7   2  12        1.77       -2.58      4.06 o 
  -6   2  12        1.10        1.29      3.23 o 
  -5   2  12        0.45        9.02      5.35 o 
  -4   2  12        1.17        5.29      7.46 o 
  -3   2  12       40.33       19.22     18.34 o 
  -2   2  12        4.72       -1.85     14.76 o 
  -1   2  12       12.11        4.31      4.57 o 
   0   2  12       15.04       20.63      5.10 o 
   1   2  12        0.06        3.14      3.97 o 
   2   2  12       11.88       13.09      4.89 o 
   3   2  12        4.93       10.47      4.88 o 
  -8   3  12        1.75       15.54      5.88 o 
  -7   3  12        0.91       13.79      5.32 o 
  -6   3  12        5.79        3.79      4.97 o 
  -5   3  12        2.90       -3.73      3.96 o 
  -4   3  12        5.17        1.33      4.11 o 
  -3   3  12       12.26       13.71      5.44 o 
  -2   3  12       76.61       71.84     18.31 o 
  -1   3  12        2.11        2.25      4.43 o 
   0   3  12       83.06       96.36      8.50 o 
   1   3  12       20.57       22.61      5.58 o 
   2   3  12        0.39        5.19      4.63 o 
   3   3  12        5.26       11.34      4.98 o 
  -8   4  12        0.50       13.57      8.90 o 
  -7   4  12        1.67       -0.52      5.88 o 
  -6   4  12        8.12        7.10      5.11 o 
  -5   4  12        0.00        3.86      5.24 o 
  -4   4  12       14.36       17.81      5.42 o 
  -3   4  12       33.28       13.81     10.11 o 
  -2   4  12        0.01       -3.54      4.48 o 
  -1   4  12        7.48       13.97      5.13 o 
   0   4  12        9.64       10.47      4.50 o 
   1   4  12        2.98       -1.48      3.53 o 
   2   4  12       13.83        8.74      4.69 o 
   3   4  12        3.31        6.72      4.60 o 
  -8   5  12        2.26        6.17      4.74 o 
  -7   5  12        0.39        4.87      7.87 o 
  -6   5  12        0.68        2.89      4.15 o 
  -5   5  12        1.80        3.25      4.03 o 
  -4   5  12       18.38       20.10      4.96 o 
  -3   5  12        3.51        0.40     10.88 o 
  -2   5  12       13.07        8.11      5.31 o 
  -1   5  12      159.09      192.94     22.72 o 
   0   5  12        7.52        3.20      4.69 o 
   1   5  12       14.93       12.30      4.83 o 
   2   5  12        2.06        6.08      4.36 o 
   3   5  12        0.06       -0.46      4.07 o 
  -8   6  12        1.32       12.46      4.74 o 
  -7   6  12        0.00       -2.80      3.31 o 
  -6   6  12        0.00       59.68     10.00 o 
  -5   6  12        1.05       -3.17      3.48 o 
  -4   6  12        2.68       11.94      3.82 o 
  -3   6  12       37.88       45.91      8.81 o 
  -2   6  12        6.62       11.53      5.39 o 
  -1   6  12        0.17       -3.45      3.45 o 
   0   6  12        1.17        7.40      7.30 o 
   1   6  12        5.87       16.30      5.00 o 
   2   6  12        0.73        4.14      4.37 o 
   3   6  12        3.90        9.01      5.03 o 
  -8   7  12        1.17        2.35      5.06 o 
  -7   7  12        2.31       -1.76      3.77 o 
  -6   7  12        2.35       -0.52      3.70 o 
  -5   7  12       10.93       11.46      4.08 o 
  -4   7  12       17.52        8.68      8.87 o 
  -3   7  12        5.42       12.61      6.11 o 
  -2   7  12        2.32       -5.56      5.56 o 
  -1   7  12        7.76        6.55      4.63 o 
   0   7  12        1.31        6.63      4.85 o 
   1   7  12       18.45       29.59      6.06 o 
   2   7  12        0.04        4.16      4.28 o 
   3   7  12        2.94        4.61      5.34 o 
  -7   8  12        0.70        1.68      3.97 o 
  -6   8  12        4.25       -0.26      3.66 o 
  -5   8  12       23.88       25.11      5.83 o 
  -4   8  12        0.52       10.54      5.83 o 
  -3   8  12       10.18       14.30      4.36 o 
  -2   8  12       33.36       39.27      8.56 o 
  -1   8  12        0.16        3.63      5.21 o 
   0   8  12        6.83        9.46      4.83 o 
   1   8  12       11.07        3.99      7.04 o 
   2   8  12        6.71       13.79      5.07 o 
   3   8  12        0.28        5.58      5.66 o 
  -7   9  12        3.20        0.83      6.08 o 
  -6   9  12       10.77       18.54      4.78 o 
  -5   9  12       48.80       65.79     11.96 o 
  -4   9  12       18.85       23.48      5.14 o 
  -3   9  12       13.83       20.44     10.42 o 
  -2   9  12        0.15        2.51     10.70 o 
  -1   9  12        1.37       15.28      5.03 o 
   0   9  12       12.69       13.79      5.28 o 
   1   9  12        5.07        0.88      4.07 o 
   2   9  12        1.13        4.29      4.43 o 
  -7  10  12        1.67        6.17      5.59 o 
  -6  10  12       39.93       56.74     11.30 o 
  -5  10  12       69.73       66.01      7.53 o 
  -4  10  12        0.03       -1.86      4.23 o 
  -3  10  12       45.33       39.08      6.49 o 
  -2  10  12        4.84       -3.60      4.37 o 
  -1  10  12        7.81        9.73      4.80 o 
   0  10  12        2.14        5.46      5.40 o 
   1  10  12       41.95       51.29     10.48 o 
   2  10  12        0.16       -0.13      4.89 o 
  -7  11  12        0.22       -0.50      4.38 o 
  -6  11  12        5.37       12.95      5.24 o 
  -5  11  12        4.59        8.69      4.34 o 
  -4  11  12       12.16       18.18      4.94 o 
  -3  11  12        2.60        2.67      4.07 o 
  -2  11  12        0.14       -2.21      4.37 o 
  -1  11  12       19.08        9.03      9.01 o 
   0  11  12        7.22        0.62      4.45 o 
   1  11  12        2.75       12.03      7.97 o 
   2  11  12        0.23        8.41      6.88 o 
  -7  12  12        4.00       10.02     10.50 o 
  -6  12  12       18.34       14.26      8.40 o 
  -5  12  12       52.02       55.58      8.21 o 
  -4  12  12        0.00        6.95      4.19 o 
  -3  12  12       38.72       42.57      7.05 o 
  -2  12  12        2.27        6.43      4.35 o 
  -1  12  12        0.01        4.92      7.89 o 
   0  12  12        0.03        0.54      7.56 o 
   1  12  12       42.67       43.90     10.08 o 
   2  12  12        2.24       -4.19     10.23 o 
  -7  13  12        0.12        4.20      5.57 o 
  -6  13  12        1.18       -1.49     11.98 o 
  -5  13  12       20.28       24.53      9.77 o 
  -4  13  12        0.23        3.47      5.97 o 
  -3  13  12        0.17        2.24      4.54 o 
  -2  13  12       18.05       16.88      5.23 o 
  -1  13  12       24.63       24.92      7.61 o 
   0  13  12       40.95       41.83     11.02 o 
   1  13  12        5.12       17.03      5.76 o 
   2  13  12        0.06       -5.08      5.08 o 
  -6  14  12        4.87        1.42      8.09 o 
  -5  14  12        3.07       12.22      5.83 o 
  -4  14  12        0.43        5.50      4.78 o 
  -3  14  12        1.97        7.86      4.62 o 
  -2  14  12       21.71       25.55      7.47 o 
  -1  14  12        4.27        4.46      5.07 o 
   0  14  12        7.48        9.54      5.30 o 
   1  14  12        0.10        2.75      5.40 o 
  -6  15  12        0.03       -4.88      4.90 o 
  -5  15  12        0.05        4.57      5.99 o 
  -4  15  12        1.94        3.30      3.55 o 
  -3  15  12        9.29        6.86      4.70 o 
  -2  15  12        0.27        0.69      3.81 o 
  -1  15  12       22.09       27.84      8.15 o 
   0  15  12        5.41       11.80      5.63 o 
   1  15  12        0.22       -8.89      8.89 o 
  -6  16  12        0.00        2.62      5.31 o 
  -5  16  12        3.63        2.05      5.12 o 
  -4  16  12        1.39       -1.51      7.48 o 
  -3  16  12        2.44        1.94      5.08 o 
  -2  16  12        4.15        8.31      4.79 o 
  -1  16  12        0.07       -5.41      5.69 o 
   0  16  12        2.51        7.25      5.60 o 
   1  16  12        0.03       19.82      7.46 o 
  -5  17  12        4.79        5.87      5.48 o 
  -4  17  12        7.95       12.46      6.90 o 
  -3  17  12        1.16        6.71      5.07 o 
  -2  17  12       31.85       42.93      9.83 o 
  -1  17  12        3.62       11.40      5.46 o 
   0  17  12       10.40        5.89      9.58 o 
  -5  18  12        0.17       11.15      5.32 o 
  -4  18  12        0.07        0.42      4.98 o 
  -3  18  12        7.40       18.64      9.47 o 
  -2  18  12       11.90        6.34      7.60 o 
  -1  18  12        7.84       12.42      5.40 o 
   0  18  12        0.41        3.47      5.44 o 
  -4  19  12        6.33       11.37      5.37 o 
  -3  19  12        0.00       -4.78      8.41 o 
  -2  19  12        0.04        8.15      4.93 o 
  -1  19  12        0.38        4.74      4.60 o 
  -3  20  12        2.35        4.62      6.00 o 
  -2  20  12        0.53        1.16      4.39 o 
  -7   1  13        3.18        3.23      5.79 o 
  -6   1  13        6.48       13.63      6.37 o 
  -5   1  13       27.38        8.53     15.75 o 
  -4   1  13       19.90        2.94      7.19 o 
  -3   1  13       13.43       22.72      9.94 o 
  -2   1  13       21.98        7.93      5.80 o 
  -1   1  13        0.80        4.19      5.41 o 
   0   1  13        0.29       -2.13      3.56 o 
   1   1  13       22.25       25.29      6.02 o 
   2   1  13        3.61       -0.07      4.51 o 
  -7   2  13        1.18        3.12      5.38 o 
  -6   2  13        0.11       15.38     16.47 o 
  -5   2  13        0.07        2.69     12.88 o 
  -4   2  13       12.59       14.59      8.14 o 
  -3   2  13        4.12        7.38      6.95 o 
  -2   2  13        7.96        4.73      4.98 o 
  -1   2  13        5.68       -0.67      5.62 o 
   0   2  13       11.20        9.85      5.35 o 
   1   2  13        4.26        1.96      4.27 o 
   2   2  13       12.21        7.77      5.10 o 
  -7   3  13        3.40       11.96      7.24 o 
  -6   3  13        0.86        3.21      4.82 o 
  -5   3  13       13.67       27.44      7.64 o 
  -4   3  13        2.48       -5.93      9.64 o 
  -3   3  13       13.14       19.12      6.30 o 
  -2   3  13        1.99       11.50     11.67 o 
  -1   3  13        0.00        1.53      4.81 o 
   0   3  13        0.27        2.06      4.22 o 
   1   3  13        0.03        2.76      6.33 o 
   2   3  13        6.88       17.14      5.54 o 
  -7   4  13        2.75       11.14      4.76 o 
  -6   4  13        0.19       21.58     13.14 o 
  -5   4  13        0.00       -4.07      4.07 o 
  -4   4  13        3.08       -5.24      5.24 o 
  -3   4  13        5.04        7.67      6.00 o 
  -2   4  13        0.77       -4.18      4.18 o 
  -1   4  13        0.66       -1.18      4.41 o 
   0   4  13       23.07       18.71      6.48 o 
   1   4  13        2.71        4.43      4.53 o 
   2   4  13        4.95        6.54      4.97 o 
  -7   5  13        0.46       22.93     20.68 o 
  -6   5  13        2.93        5.78      6.36 o 
  -5   5  13        6.74       -4.32      4.32 o 
  -4   5  13       15.34       14.38      6.21 o 
  -3   5  13        0.01        2.98      5.21 o 
  -2   5  13       24.45       17.82     10.76 o 
  -1   5  13        2.81       -5.11      5.11 o 
   0   5  13        2.02        1.32      5.65 o 
   1   5  13        0.02       -1.90      4.13 o 
   2   5  13        0.73       -0.18      4.42 o 
  -7   6  13        0.00       10.41      6.20 o 
  -6   6  13        3.50        7.79      7.00 o 
  -5   6  13        0.19       10.21      4.57 o 
  -4   6  13        1.40        5.24      7.75 o 
  -3   6  13        4.51       10.42      5.93 o 
  -2   6  13       34.11       24.22      8.47 o 
  -1   6  13        6.66       -2.47      9.34 o 
   0   6  13       24.87       26.41      6.90 o 
   1   6  13        2.11        4.55      7.32 o 
   2   6  13        0.74        3.90      5.54 o 
  -7   7  13        0.87       -1.78      5.24 o 
  -6   7  13        4.76        7.76      4.59 o 
  -5   7  13       11.05       11.86      7.41 o 
  -4   7  13       11.78       19.16      9.53 o 
  -3   7  13       38.60       48.60      9.58 o 
  -2   7  13        4.99        6.56      5.54 o 
  -1   7  13        0.12        3.48      5.41 o 
   0   7  13        1.66       -2.86      5.43 o 
   1   7  13        7.23        5.80      4.84 o 
  -7   8  13        0.93       -2.86     14.88 o 
  -6   8  13        0.00       -0.55      5.29 o 
  -5   8  13       29.49       23.82      5.49 o 
  -4   8  13        4.50       -4.81      4.81 o 
  -3   8  13       14.85       25.63     13.17 o 
  -2   8  13        1.61       10.59      5.83 o 
  -1   8  13       24.13       28.94      8.37 o 
   0   8  13        0.28        3.84      4.68 o 
   1   8  13        8.43       22.76      5.81 o 
  -6   9  13        0.47        4.15      7.99 o 
  -5   9  13        2.04       12.90      6.44 o 
  -4   9  13        0.01       -4.54      5.24 o 
  -3   9  13        0.26       -2.72      5.03 o 
  -2   9  13        2.54       -8.83     13.03 o 
  -1   9  13        0.02       -1.74      5.26 o 
   0   9  13        0.07       -1.88     10.51 o 
   1   9  13        0.32        4.47      5.68 o 
  -6  10  13        4.55        3.33      5.60 o 
  -5  10  13        4.38        8.35      4.58 o 
  -4  10  13        1.51        3.80      4.74 o 
  -3  10  13        0.79        2.17      7.43 o 
  -2  10  13        6.37        9.95      6.13 o 
  -1  10  13       31.29       34.78      8.50 o 
   0  10  13        0.52       -3.61      3.61 o 
   1  10  13        2.07       -4.32      4.32 o 
  -6  11  13        4.70        8.07      5.92 o 
  -5  11  13        0.60        5.31      6.09 o 
  -4  11  13       13.12       18.95     11.49 o 
  -3  11  13       16.86       20.66     22.10 o 
  -2  11  13        3.70       10.75      7.49 o 
  -1  11  13        0.56       10.40      9.14 o 
   0  11  13        0.98        1.32      8.90 o 
   1  11  13        7.92        4.43      5.48 o 
  -6  12  13        0.24        1.03      7.19 o 
  -5  12  13       14.08       12.57      5.19 o 
  -4  12  13        4.47       -0.51     10.42 o 
  -3  12  13       21.84       35.92     13.60 o 
  -2  12  13        0.63       -0.51      6.09 o 
  -1  12  13        2.62       -0.11      8.16 o 
   0  12  13        0.82       -4.57      4.71 o 
  -5  13  13        1.21        8.59      6.13 o 
  -4  13  13        0.44        6.04      4.65 o 
  -3  13  13        0.06       10.51      6.25 o 
  -2  13  13       10.11       16.26      7.29 o 
  -1  13  13       15.24       17.70      7.52 o 
   0  13  13        0.96       -3.74      3.74 o 
  -5  14  13        7.62        8.36      6.16 o 
  -4  14  13        0.05       16.00      6.44 o 
  -3  14  13        9.54       16.48      5.83 o 
  -2  14  13        4.25       36.03     21.48 o 
  -1  14  13       26.73       26.81      7.97 o 
   0  14  13        0.51       13.59      7.07 o 
  -5  15  13        0.68       13.12      7.00 o 
  -4  15  13       10.50        2.29      4.92 o 
  -3  15  13        0.00       -1.90      4.44 o 
  -2  15  13       32.67       31.29      9.50 o 
  -1  15  13        0.10        4.93      6.24 o 
  -4  16  13        7.09        3.05     10.57 o 
  -3  16  13        0.53        9.89      5.86 o 
  -2  16  13        2.88        6.26      6.49 o 
  -1  16  13        0.51       12.08      9.42 o 
  -3  17  13        1.68        8.01      5.40 o 
  -6   0  14        2.46       33.69     14.14 o 
  -5   0  14        1.21       -5.38      5.38 o 
  -4   0  14        3.26        5.50      7.10 o 
  -3   0  14        5.21       20.35      9.74 o 
  -2   0  14        0.94       -5.21      7.08 o 
  -1   0  14        2.66       -1.30      8.75 o 
   0   0  14       29.89       20.86     12.66 o 
  -6   1  14        4.90        1.53      6.87 o 
  -5   1  14        0.41       -6.35      6.35 o 
  -4   1  14        5.35       -5.89     16.68 o 
  -3   1  14        0.72        9.05      5.51 o 
  -2   1  14        1.24        7.57      5.43 o 
  -1   1  14        8.77        6.21      6.41 o 
   0   1  14        2.45        6.34      6.81 o 
  -6   2  14        0.03       20.64     10.42 o 
  -5   2  14        1.21       -5.79      5.79 o 
  -4   2  14        2.06        3.76     11.32 o 
  -3   2  14        0.04       -2.22     19.35 o 
  -2   2  14        0.79       -0.42      5.10 o 
  -1   2  14        2.44        4.66      6.37 o 
   0   2  14       16.72       14.65      7.39 o 
  -6   3  14        5.14       -7.15     21.16 o 
  -5   3  14        4.38       39.62     17.75 o 
  -4   3  14        3.31        1.88      6.68 o 
  -3   3  14        0.72       13.52      7.60 o 
  -2   3  14        0.68        2.96      6.63 o 
  -1   3  14       10.56       14.82      7.11 o 
   0   3  14        0.36        7.17      6.69 o 
  -6   4  14        0.11       -4.50      4.96 o 
  -5   4  14        3.54        3.89      7.98 o 
  -4   4  14       12.32        8.06      9.02 o 
  -3   4  14        0.41       -1.44      5.04 o 
  -2   4  14       27.78       46.21     17.16 o 
  -1   4  14        3.51       -0.03      5.72 o 
   0   4  14        0.03        2.09      6.34 o 
  -6   5  14        0.07        9.95      7.11 o 
  -5   5  14        0.75       17.38      7.27 o 
  -4   5  14        0.76        4.92      7.58 o 
  -3   5  14        1.75        3.58      6.88 o 
  -2   5  14        0.15       -1.57      5.75 o 
  -1   5  14        0.01       25.50     23.52 o 
   0   5  14        0.62       -4.53      5.52 o 
  -6   6  14        0.14       -4.57      4.57 o 
  -5   6  14        0.13       -5.64      5.64 o 
  -4   6  14        0.60       -6.32      6.32 o 
  -3   6  14        2.89        3.69      5.89 o 
  -2   6  14        2.36       -1.02      5.35 o 
  -1   6  14       11.72       13.25      6.35 o 
   0   6  14        2.77        8.24      9.62 o 
  -6   7  14        0.13       10.89      6.68 o 
  -5   7  14        1.57        3.43      5.41 o 
  -4   7  14        0.82        1.21      7.21 o 
  -3   7  14        3.43       -6.09      6.09 o 
  -2   7  14        6.94       21.17      7.42 o 
  -1   7  14        0.54       10.18      6.78 o 
   0   7  14        2.35        0.86      6.71 o 
  -5   8  14        0.04       11.35      6.14 o 
  -4   8  14       12.42        5.59      7.95 o 
  -3   8  14        0.15       -6.23     15.42 o 
  -2   8  14       12.61       11.24      9.57 o 
  -1   8  14        0.05       -1.76      5.03 o 
   0   8  14        0.28       -2.97      7.51 o 
  -5   9  14       22.33       24.50      8.72 o 
  -4   9  14        0.55       -7.82      7.89 o 
  -3   9  14        4.14       -1.13     11.06 o 
  -2   9  14        6.19        9.52      7.71 o 
  -1   9  14       30.20       37.16     10.17 o 
  -5  10  14        0.02       -4.82      4.82 o 
  -4  10  14        0.11       20.82     21.05 o 
  -3  10  14        1.74        9.68      6.81 o 
  -2  10  14        0.50       -7.73      9.97 o 
  -1  10  14        9.07       12.23      7.08 o 
  -4  11  14       10.04       -2.83      6.23 o 
  -3  11  14        0.16        4.91      9.35 o 
  -2  11  14        1.87        3.33      5.97 o 
  -1  11  14        1.68       12.71     10.77 o 
  -4  12  14        5.70       10.54      8.28 o 
  -3  12  14        7.32       12.60     10.01 o 
  -2  12  14        0.23       14.21     11.93 o 
  -4   1  15        3.23       17.89      6.77 o 
  -3   1  15        2.22        5.36     17.36 o 
  -2   1  15        8.32       11.28      7.61 o 
  -4   2  15        3.80       22.59      7.24 o 
  -3   2  15        1.81        9.54      6.48 o 
  -2   2  15        4.07       13.88      7.23 o 
  -4   3  15        0.58       12.63      8.30 o 
  -3   3  15        4.61        6.22      6.19 o 
  -2   3  15        1.63       -5.23      5.23 o 
  -4   4  15        0.31       -6.39      6.39 o 
  -3   4  15        1.20        8.71      6.43 o 
  -3   5  15        0.70        0.65      6.65 o 
                                                 
